# Supplementary material for: N′-[(E)-5-Oxopyrrolidin-2-yl­idene]pyridine-2-carbohydrazide
Source: IUCrdata. 2025 Oct 28;10(Pt 10):x250896. doi: 10.1107/S241431462500896X (PMC12598890; doi:10.1107/S241431462500896X)
Supplement: Supplementary file 1 [file x-10-x250896-sup1.cif]

##############################################################################
#                                                                            #
# This CIF contains the data for a data article accepted for                 #
# publication in IUCrData. It conforms to the requirements of                #
# Notes for Authors for IUCrData, and has been                               #
# peer reviewed under the auspices of IUCrData.                              #
#                                                                            #
# Full details of the Crystallographic Information File format               #
# are given in the paper "The Crystallographic Information File (CIF):       #
# a New Standard Archive File for Crystallography" by S. R. Hall, F. H.      #
# Allen and I. D. Brown [Acta Cryst. (1991), A47, 655-685].                  #
#                                                                            #
# The current version of the core CIF dictionary is obtainable from          #
# ftp://ftp.iucr.org/pub/cif_core.dic.                                       #
#                                                                            #
# Software is freely available for graphical display of the structure(s)     #
# in this CIF. For information consult the CIF software page                 #
# http://www.iucr.org/resources/cif/software.                                #
#                                                                            #
# This file may be used for bona fide research purposes within the           #
# scientific community so long as proper attribution is given to the data    # 
# article from which it was obtained.                                        #
#                                                                            #
##############################################################################
data_I
_audit_creation_method
;
Olex2 1.5
(compiled 2025.07.13 svn.rb7424aed for OlexSys, GUI svn.r7314)
;
_journal_date_recd_electronic     2025-10-02
_journal_date_accepted     2025-10-14
_journal_name_full     'IUCrData'
_journal_year     2025
_journal_volume     10
_journal_issue      1
_journal_page_first     0
_journal_page_last     0
_journal_paper_category     HO
_journal_paper_doi     10.1107/S241431462500896X
_journal_coeditor_code     HB4539
_publ_contact_author_name     'Yurii S. Bibik'
_publ_contact_author_address
;
Department of Chemistry
Kyiv National Taras Shevchenko University
Hetmana
Pavla Skoropadskogo st. 12
Kyiv
Ukraine
;
_publ_contact_author_email     yurii.bibik@knu.ua
_publ_contact_author_fax     ?
_publ_contact_author_phone     ?
_publ_section_title
;
<i>N</i>'-[(<i>E</i>)-5-Oxopyrrolidin-2-ylidene]pyridine-2-carbohydrazide
;
loop_
    _publ_author_name
    _publ_author_footnote
    _publ_author_address
    'Bibik, Yurii S.' .
;
Department of Chemistry
Kyiv National Taras Shevchenko University
Hetman Pavlo Skoropadskyi Street 12, Kyiv 01033
Ukraine
;
    'Ivanova, Hanna V.' .
;
Department of Chemistry
Kyiv National Taras Shevchenko University
Hetman Pavlo Skoropadskyi Street 12, Kyiv 01033
Ukraine
;
    'Khomenko, Dmytro M.' .
;
Department of Chemistry
Kyiv National Taras Shevchenko University
Hetman Pavlo Skoropadskyi Street 12, Kyiv 01033
Ukraine
Enamine Ltd
Winston Churchil st. 78
Kyiv 02094,
Ukraine
;
    'Doroshchuk, Roman O.' .
;
Department of Chemistry
Kyiv National Taras Shevchenko University
Hetman Pavlo Skoropadskyi Street 12, Kyiv 01033
Ukraine
Enamine Ltd
Winston Churchil st. 78
Kyiv 02094,
Ukraine
ChemBioCenter
Kyiv National Taras Shevchenko University
Hetman Pavlo Skoropadskyi Street 12
Kyiv 01601
Ukraine
;
    'Stoica, Alexandru-Constantin' .
;
Petru Poni\#8221
Institute of Macromolecular Chemistry
Aleea Grigore Ghica Vod\<a 41A
Ia\;si 700487
Romania
;
_publ_section_synopsis
;
In the title compound, the dihedral angle between the pyridine and
oxopyrrolodine rings is 6.9(2)\%. In the crystal, inversion dimers linked by
pairwise N---H...O hydrogen bonds generate <i>R</i>~2~^2^(14) loops.
;
_chemical_name_systematic
;
<i>N</i>'-[(<i>E</i>)-5-Oxopyrrolidin-2-ylidene]pyridine-2-carbohydrazide
;
_chemical_name_common     ?
_chemical_formula_moiety     'C10 H10 N4 O2'
_chemical_formula_sum     'C10 H10 N4 O2'
_chemical_formula_iupac     'C10 H10 N4 O2'
_chemical_formula_weight     218.22
_chemical_melting_point     ?
_space_group_crystal_system     triclinic
_space_group_name_H-M_alt     'P -1'
_space_group_name_Hall     '-P 1'
loop_
    _space_group_symop_operation_xyz
    'x, y, z'
    '-x, -y, -z'
_cell_length_a     5.6332(5)
_cell_length_b     7.6439(7)
_cell_length_c     11.7293(11)
_cell_angle_alpha     95.859(8)
_cell_angle_beta     96.353(8)
_cell_angle_gamma     99.682(8)
_cell_volume     491.04(8)
_cell_formula_units_Z     2
_cell_measurement_reflns_used     990
_cell_measurement_theta_min     2.7239
_cell_measurement_theta_max     23.9810
_cell_measurement_temperature     293(2)
_exptl_crystal_description     plate
_exptl_crystal_colour     'colourless'
_exptl_crystal_size_max     0.18
_exptl_crystal_size_mid     0.12
_exptl_crystal_size_min     0.04
_exptl_crystal_density_diffrn     1.476
_exptl_crystal_density_meas     ?
_exptl_crystal_density_method     ?
_exptl_crystal_F_000     228
_exptl_absorpt_coefficient_mu     0.108
_exptl_absorpt_correction_type     multi-scan
_exptl_absorpt_process_details
;
(CrysAlis PRO; Rigaku OD, 2021)
;
_exptl_absorpt_correction_T_min     0.71599
_exptl_absorpt_correction_T_max     1.00000
_diffrn_ambient_temperature     293(2)
_diffrn_source     'fine-focus sealed X-ray tube'
_diffrn_radiation_type     'Mo K\a'
_diffrn_radiation_wavelength     0.71073
_diffrn_radiation_monochromator     graphite
_diffrn_measurement_device_type     'Rigaku Xcalibur Eos'
_diffrn_measurement_device     'four-circle diffractometer'
_diffrn_measurement_method     '\w scans'
_diffrn_detector     'CCD plate'
_diffrn_detector_area_resol_mean     16.1593
_diffrn_reflns_number     4130
_diffrn_reflns_av_R_equivalents     0.0373
_diffrn_reflns_av_unetI/netI     0.0594
_diffrn_reflns_theta_min     2.724
_diffrn_reflns_theta_max     25.024
_diffrn_reflns_theta_full     25.024
_diffrn_measured_fraction_theta_max     0.999
_diffrn_measured_fraction_theta_full     0.999
_diffrn_reflns_limit_h_min     -6
_diffrn_reflns_limit_h_max     6
_diffrn_reflns_limit_k_min     -9
_diffrn_reflns_limit_k_max     8
_diffrn_reflns_limit_l_min     -13
_diffrn_reflns_limit_l_max     13
_diffrn_radiation_probe     x-ray
_refine_special_details
;
All H atoms were placed geometrically (C---H = 0.93--0.97 \%A
and N---H = 0.86 \%A) and refined as riding atoms, with <i>U</i>~iso~(H) =
1.2<i>U</i>~eq~(carrier).
;
_reflns_number_total     1734
_reflns_number_gt     1120
_reflns_threshold_expression     'I > 2\s(I)'
_refine_ls_structure_factor_coef     Fsqd
_refine_ls_matrix_type     full
_refine_ls_R_factor_all     0.0855
_refine_ls_R_factor_gt     0.0489
_refine_ls_wR_factor_gt     0.0988
_refine_ls_wR_factor_ref     0.1211
_refine_ls_goodness_of_fit_ref     1.013
_refine_ls_restrained_S_all     1.013
_refine_ls_number_reflns     1734
_refine_ls_number_parameters     146
_refine_ls_number_restraints     0
_refine_ls_hydrogen_treatment     constr
_refine_ls_weighting_scheme     calc
_refine_ls_weighting_details
                      'w=1/[\s^2^(Fo^2^)+(0.0489P)^2^] where P=(Fo^2^+2Fc^2^)/3'
_atom_sites_solution_hydrogens     geom
_atom_sites_solution_primary     dual
_atom_sites_solution_secondary     ?
_refine_ls_shift/su_max     0.000
_refine_ls_shift/su_mean     0.000
_refine_diff_density_max     0.168
_refine_diff_density_min     -0.166
_refine_ls_extinction_method
;
SHELXL2018 (Sheldrick, 2015<i>b</i>)
;
_refine_ls_extinction_coef     0.019(4)
_refine_ls_extinction_expression
                                  'Fc^*^=kFc[1+0.001xFc^2^\l^3^/sin(2\q)]^-1/4^'
loop_
    _atom_type_symbol
    _atom_type_description
    _atom_type_scat_dispersion_real
    _atom_type_scat_dispersion_imag
    _atom_type_scat_source
    'C' 'C' 0.0033 0.0016
                         'International Tables Vol C Tables 4.2.6.8 and 6.1.1.4'
    'H' 'H' 0.0000 0.0000
                         'International Tables Vol C Tables 4.2.6.8 and 6.1.1.4'
    'N' 'N' 0.0061 0.0033
                         'International Tables Vol C Tables 4.2.6.8 and 6.1.1.4'
    'O' 'O' 0.0106 0.0060
                         'International Tables Vol C Tables 4.2.6.8 and 6.1.1.4'
_computing_data_collection
;
CrysAlis PRO (Rigaku OD, 2021)
;
_computing_cell_refinement
;
CrysAlis PRO (Rigaku OD, 2021)
;
_computing_data_reduction
;
CrysAlis PRO (Rigaku OD, 2021)
;
_computing_structure_solution
;
SHELXT2018 (Sheldrick, 2015<i>a</i>)
;
_computing_structure_refinement
;
SHELXL2018 (Sheldrick, 2015<i>b</i>)
;
_computing_molecular_graphics
;
OLEX2 1(Dolomanov <i>et al.</i>,  2009)
;
_computing_publication_material
;
OLEX2 1(Dolomanov <i>et al.</i>,  2009)
;
loop_
    _atom_site_type_symbol
    _atom_site_label
    _atom_site_fract_x
    _atom_site_fract_y
    _atom_site_fract_z
    _atom_site_U_iso_or_equiv
    _atom_site_adp_type
    _atom_site_calc_flag
    _atom_site_occupancy
    _atom_site_disorder_assembly
    _atom_site_disorder_group
    O O1 -0.2261(3) 0.2881(3) 0.25651(14) 0.0656(6) Uani d 1 . .
    O O2 0.6944(3) 0.9414(2) 0.63831(14) 0.0578(6) Uani d 1 . .
    N N1 0.1853(4) 0.3516(3) 0.05028(15) 0.0402(5) Uani d 1 . .
    N N2 0.1546(4) 0.4460(3) 0.26871(15) 0.0416(6) Uani d 1 . .
    H H2 0.278937 0.471361 0.233005 0.050 Uiso calc 1 . .
    N N3 0.1655(4) 0.5201(3) 0.38345(15) 0.0392(5) Uani d 1 . .
    N N4 0.4061(3) 0.7230(2) 0.52866(14) 0.0372(5) Uani d 1 . .
    H H4 0.308537 0.706286 0.579587 0.045 Uiso calc 1 . .
    C C1 0.2008(5) 0.3059(3) -0.0616(2) 0.0467(7) Uani d 1 . .
    H H1 0.341810 0.352645 -0.090781 0.056 Uiso calc 1 . .
    C C2 0.0195(5) 0.1935(3) -0.1359(2) 0.0482(7) Uani d 1 . .
    H H2A 0.039786 0.164612 -0.212720 0.058 Uiso calc 1 . .
    C C3 -0.1905(5) 0.1248(3) -0.0955(2) 0.0470(7) Uani d 1 . .
    H H3 -0.315240 0.048043 -0.143784 0.056 Uiso calc 1 . .
    C C4 -0.2127(5) 0.1729(3) 0.01988(19) 0.0422(6) Uani d 1 . .
    H H4A -0.354490 0.130957 0.049950 0.051 Uiso calc 1 . .
    C C5 -0.0224(4) 0.2831(3) 0.08845(18) 0.0341(6) Uani d 1 . .
    C C6 -0.0415(4) 0.3380(3) 0.21342(19) 0.0380(6) Uani d 1 . .
    C C7 0.3606(4) 0.6329(3) 0.41794(18) 0.0320(6) Uani d 1 . .
    C C8 0.5706(4) 0.6949(3) 0.35502(19) 0.0410(6) Uani d 1 . .
    H H8A 0.518851 0.753902 0.289671 0.049 Uiso calc 1 . .
    H H8B 0.643339 0.595005 0.327358 0.049 Uiso calc 1 . .
    C C9 0.7488(4) 0.8250(3) 0.44387(19) 0.0456(7) Uani d 1 . .
    H H9A 0.897665 0.779229 0.460945 0.055 Uiso calc 1 . .
    H H9B 0.788117 0.940108 0.415897 0.055 Uiso calc 1 . .
    C C10 0.6218(4) 0.8415(3) 0.5493(2) 0.0401(6) Uani d 1 . .
loop_
    _atom_site_aniso_label
    _atom_site_aniso_U_11
    _atom_site_aniso_U_22
    _atom_site_aniso_U_33
    _atom_site_aniso_U_12
    _atom_site_aniso_U_13
    _atom_site_aniso_U_23
    O1 0.0498(12) 0.0928(15) 0.0417(11) -0.0198(11) 0.0219(10) -0.0139(10)
    O2 0.0616(13) 0.0639(13) 0.0365(10) -0.0063(10) 0.0007(9) -0.0121(9)
    N1 0.0406(13) 0.0460(13) 0.0325(11) 0.0000(10) 0.0127(10) 0.0017(9)
    N2 0.0420(13) 0.0517(13) 0.0267(11) -0.0043(10) 0.0146(10) -0.0063(9)
    N3 0.0419(13) 0.0470(13) 0.0267(11) 0.0031(11) 0.0104(10) -0.0025(9)
    N4 0.0370(12) 0.0481(12) 0.0249(10) 0.0038(10) 0.0097(9) -0.0022(9)
    C1 0.0459(16) 0.0586(17) 0.0343(15) -0.0001(14) 0.0166(13) 0.0024(12)
    C2 0.0614(19) 0.0546(17) 0.0277(13) 0.0075(15) 0.0103(13) 0.0003(12)
    C3 0.0514(17) 0.0502(16) 0.0336(14) 0.0000(13) 0.0004(13) -0.0014(12)
    C4 0.0383(15) 0.0499(15) 0.0340(14) -0.0036(12) 0.0080(11) -0.0005(11)
    C5 0.0362(14) 0.0373(14) 0.0274(12) 0.0026(11) 0.0070(11) 0.0018(10)
    C6 0.0393(15) 0.0387(14) 0.0336(14) -0.0013(12) 0.0106(12) 0.0003(11)
    C7 0.0353(14) 0.0339(13) 0.0279(12) 0.0081(11) 0.0073(11) 0.0021(10)
    C8 0.0437(15) 0.0448(15) 0.0342(14) 0.0054(12) 0.0123(12) -0.0001(11)
    C9 0.0374(15) 0.0535(16) 0.0424(15) 0.0006(13) 0.0081(12) -0.0014(12)
    C10 0.0407(16) 0.0423(15) 0.0354(14) 0.0064(13) 0.0019(12) 0.0005(12)
_geom_special_details
;
 All esds (except the esd in the dihedral angle between two l.s. planes)
 are estimated using the full covariance matrix.  The cell esds are taken
 into account individually in the estimation of esds in distances, angles
 and torsion angles; correlations between esds in cell parameters are only
 used when they are defined by crystal symmetry.  An approximate (isotropic)
 treatment of cell esds is used for estimating esds involving l.s. planes.
;
loop_
    _geom_bond_atom_site_label_1
    _geom_bond_atom_site_label_2
    _geom_bond_site_symmetry_2
    _geom_bond_distance
    _geom_bond_publ_flag
    O1 C6 . 1.226(2) n
    O2 C10 . 1.216(3) n
    N1 C1 . 1.340(3) ?
    N1 C5 . 1.342(3) ?
    N2 H2 . 0.8600 ?
    N2 N3 . 1.396(2) n
    N2 C6 . 1.322(3) n
    N3 C7 . 1.276(3) n
    N4 H4 . 0.8600 ?
    N4 C7 . 1.382(3) n
    N4 C10 . 1.370(3) n
    C1 H1 . 0.9300 ?
    C1 C2 . 1.376(3) ?
    C2 H2A . 0.9300 ?
    C2 C3 . 1.366(3) ?
    C3 H3 . 0.9300 ?
    C3 C4 . 1.390(3) ?
    C4 H4A . 0.9300 ?
    C4 C5 . 1.368(3) ?
    C5 C6 . 1.504(3) ?
    C7 C8 . 1.498(3) ?
    C8 H8A . 0.9700 ?
    C8 H8B . 0.9700 ?
    C8 C9 . 1.518(3) ?
    C9 H9A . 0.9700 ?
    C9 H9B . 0.9700 ?
    C9 C10 . 1.500(3) ?
loop_
    _geom_angle_atom_site_label_1
    _geom_angle_atom_site_label_2
    _geom_angle_atom_site_label_3
    _geom_angle_site_symmetry_1
    _geom_angle_site_symmetry_3
    _geom_angle
    _geom_angle_publ_flag
    C1 N1 C5 . . 116.3(2) ?
    N3 N2 H2 . . 119.1 ?
    C6 N2 H2 . . 119.1 ?
    C6 N2 N3 . . 121.87(19) n
    C7 N3 N2 . . 112.39(18) n
    C7 N4 H4 . . 123.3 ?
    C10 N4 H4 . . 123.3 ?
    C10 N4 C7 . . 113.35(19) n
    N1 C1 H1 . . 118.2 ?
    N1 C1 C2 . . 123.6(2) ?
    C2 C1 H1 . . 118.2 ?
    C1 C2 H2A . . 120.4 ?
    C3 C2 C1 . . 119.3(2) ?
    C3 C2 H2A . . 120.4 ?
    C2 C3 H3 . . 120.9 ?
    C2 C3 C4 . . 118.2(2) ?
    C4 C3 H3 . . 120.9 ?
    C3 C4 H4A . . 120.5 ?
    C5 C4 C3 . . 118.9(2) ?
    C5 C4 H4A . . 120.5 ?
    N1 C5 C4 . . 123.7(2) ?
    N1 C5 C6 . . 116.2(2) ?
    C4 C5 C6 . . 120.1(2) ?
    O1 C6 N2 . . 124.8(2) n
    O1 C6 C5 . . 121.7(2) ?
    N2 C6 C5 . . 113.48(19) n
    N3 C7 N4 . . 121.6(2) ?
    N3 C7 C8 . . 130.20(19) ?
    N4 C7 C8 . . 108.2(2) ?
    C7 C8 H8A . . 110.8 ?
    C7 C8 H8B . . 110.8 ?
    C7 C8 C9 . . 104.83(17) ?
    H8A C8 H8B . . 108.9 ?
    C9 C8 H8A . . 110.8 ?
    C9 C8 H8B . . 110.8 ?
    C8 C9 H9A . . 110.7 ?
    C8 C9 H9B . . 110.7 ?
    H9A C9 H9B . . 108.8 ?
    C10 C9 C8 . . 105.28(18) ?
    C10 C9 H9A . . 110.7 ?
    C10 C9 H9B . . 110.7 ?
    O2 C10 N4 . . 125.0(2) n
    O2 C10 C9 . . 126.9(2) ?
    N4 C10 C9 . . 108.08(19) ?
loop_
    _geom_torsion_atom_site_label_1
    _geom_torsion_atom_site_label_2
    _geom_torsion_atom_site_label_3
    _geom_torsion_atom_site_label_4
    _geom_torsion_site_symmetry_1
    _geom_torsion_site_symmetry_2
    _geom_torsion_site_symmetry_3
    _geom_torsion_site_symmetry_4
    _geom_torsion
    _geom_torsion_publ_flag
    N1 C1 C2 C3 . . . . 0.8(4) ?
    N1 C5 C6 O1 . . . . 177.6(2) n
    N1 C5 C6 N2 . . . . -0.9(3) n
    N2 N3 C7 N4 . . . . 179.33(18) n
    N2 N3 C7 C8 . . . . 0.2(3) ?
    N3 N2 C6 O1 . . . . -2.4(4) n
    N3 N2 C6 C5 . . . . 176.01(18) ?
    N3 C7 C8 C9 . . . . -178.2(2) ?
    N4 C7 C8 C9 . . . . 2.6(2) ?
    C1 N1 C5 C4 . . . . -0.3(3) ?
    C1 N1 C5 C6 . . . . -178.6(2) ?
    C1 C2 C3 C4 . . . . 0.4(4) ?
    C2 C3 C4 C5 . . . . -1.5(4) ?
    C3 C4 C5 N1 . . . . 1.5(4) ?
    C3 C4 C5 C6 . . . . 179.7(2) ?
    C4 C5 C6 O1 . . . . -0.8(4) ?
    C4 C5 C6 N2 . . . . -179.3(2) ?
    C5 N1 C1 C2 . . . . -0.8(4) ?
    C6 N2 N3 C7 . . . . -174.0(2) ?
    C7 N4 C10 O2 . . . . 176.4(2) ?
    C7 N4 C10 C9 . . . . -3.8(3) ?
    C7 C8 C9 C10 . . . . -4.6(2) ?
    C8 C9 C10 O2 . . . . -175.0(2) ?
    C8 C9 C10 N4 . . . . 5.2(3) ?
    C10 N4 C7 N3 . . . . -178.6(2) ?
    C10 N4 C7 C8 . . . . 0.7(3) ?
loop_
    _geom_hbond_atom_site_label_d
    _geom_hbond_atom_site_label_h
    _geom_hbond_atom_site_label_a
    _geom_hbond_site_symmetry_a
    _geom_hbond_distance_dh
    _geom_hbond_distance_ha
    _geom_hbond_distance_da
    _geom_hbond_angle_dha
    _geom_hbond_publ_flag
    N4 H4 O1 2_566 0.86 2.02 2.822(2) 154 yes
_shelx_space_group_comment
;
The symmetry employed for this shelxl refinement is uniquely defined
by the following loop, which should always be used as a source of
symmetry information in preference to the above space-group names.
They are only intended as comments.
;
_shelx_estimated_absorpt_T_min     0.981
_shelx_estimated_absorpt_T_max     0.996
_shelx_hkl_file
;
   0   0  -2  367.98    5.84
   0   0   2  365.84    5.86
   0   0   2  362.70    6.18
   0   0  -3  103.54    3.84
   0   0   3  106.27    4.07
   0   0  -4    5.42    1.42
   0   0  -4    6.21    1.13
   0   0   4    4.62    1.03
   0   0  -5    0.09    0.72
   0   0   5   -0.10    0.60
   0   0  -5    0.55    0.63
   0   0  -6  344.41   10.03
   0   0   6  344.06   10.52
   0   0   7   41.42    3.99
   0   0  -7   35.36    3.52
   0   0  -8   19.92    2.90
   0   0  -9    0.69    1.01
   0   0  -9    0.03    0.69
   0   0 -10   49.32    6.32
   0   0 -10   63.27    5.74
   0   0 -10   65.18    6.36
   0   0 -11   33.88    5.61
   0   0 -11   36.24    5.07
   0   0 -11   35.83    4.59
   0   0 -12    7.94    2.29
   0   0 -12    6.39    2.65
   0   0 -12   10.99    3.14
   0   0 -13    1.98    2.30
   0   0 -13    1.52    1.39
   0   0 -14    0.80    1.37
   0   0 -14    2.57    2.81
   0   1 -15    8.36    3.41
   0   1 -14    4.41    2.30
   0   1 -14    2.38    2.08
   0   1 -13   19.27    4.74
   0   1 -13   19.07    4.23
   0   1 -12    0.33    1.06
   0   1 -12    1.80    1.28
   0   1 -12    4.23    2.26
   0   1 -11   43.95    6.29
   0   1 -11   39.60    4.98
   0   1 -11   41.04    5.59
   0   1 -10   24.18    3.68
   0   1  -9  220.70   10.47
   0  -1   8    6.86    1.68
   0   1  -8    6.01    1.66
   0  -1   7   33.01    3.60
   0   1  -7   30.16    3.42
   0  -1   7   37.17    3.47
   0   1  -6  187.12    7.88
   0  -1   6  185.37    4.98
   0  -1   6  184.81    6.96
   0  -1   6  203.19    8.28
   0  -1   5  330.82    7.36
   0  -1   5  339.31    9.78
   0   1  -5  319.15    9.50
   0  -1   4   42.54    2.72
   0  -1   4   46.02    3.27
   0   1  -4   45.93    3.31
   0  -1   3  494.97    9.73
   0   1  -3  512.54    9.87
   0   1  -2  247.64    6.19
   0  -1   2  248.34    6.23
   0  -1   2  254.71    5.44
   0  -1   1  101.98    3.57
   0  -1   1  100.09    3.03
   0   1  -1   98.47    3.48
   0   1  -1   92.19    2.89
   0   1  -1   96.57    2.78
   0   1   0  181.97    3.90
   0  -1   0  188.53    4.35
   0  -1  -1   34.75    1.86
   0   1   1   32.20    1.82
   0   1   1   32.64    2.12
   0  -1  -2   88.40    3.87
   0  -1  -2   86.68    4.16
   0  -1  -2   85.99    2.40
   0  -1  -2   85.29    4.06
   0   1   2   89.56    4.19
   0  -1  -3   92.09    4.77
   0  -1  -3   92.91    4.97
   0  -1  -3   90.33    4.72
   0   1   3   88.17    4.84
   0  -1  -3   87.99    3.24
   0  -1  -4  138.32    6.90
   0  -1  -4  123.34    4.70
   0  -1  -4  131.28    6.28
   0  -1  -4  129.47    6.46
   0  -1  -4  122.91    4.68
   0  -1  -5  549.95   11.36
   0  -1  -5  553.39   14.88
   0  -1  -5  545.90   14.02
   0  -1  -5  595.12   15.72
   0  -1  -5  534.33    9.30
   0  -1  -6   60.90    2.69
   0  -1  -6   60.57    4.26
   0  -1  -6   60.84    4.28
   0   1   6   63.52    1.95
   0  -1  -6   59.15    5.02
   0  -1  -6   69.83    5.80
   0  -1  -7    5.03    1.35
   0  -1  -7    6.99    2.11
   0  -1  -7    6.57    1.57
   0  -1  -8    4.90    1.57
   0  -1  -8    7.18    2.21
   0  -1  -8    4.35    1.37
   0  -1  -9    2.06    1.15
   0  -1  -9    2.37    1.13
   0  -1  -9    2.10    1.47
   0  -1 -10    7.27    2.43
   0  -1 -10    7.94    2.16
   0  -1 -11    1.79    1.49
   0  -1 -11   -0.29    0.65
   0  -1 -11    0.20    0.79
   0  -1 -12    1.67    1.27
   0  -1 -12   -0.35    1.10
   0  -1 -13    5.00    2.62
   0  -1 -13    9.20    2.75
   0  -1 -14   -1.59    1.93
   0   2 -15   -2.17    2.12
   0   2 -14   -1.62    1.81
   0   2 -14   -0.19    1.75
   0   2 -13    3.07    2.12
   0   2 -13    0.41    1.17
   0   2 -12    0.57    1.15
   0   2 -12    1.60    1.39
   0   2 -12    1.15    1.43
   0   2 -11   -0.17    0.69
   0   2 -10   19.22    3.48
   0   2  -9   17.78    1.50
   0  -2   9   18.06    2.03
   0  -2   9   17.37    2.57
   0   2  -9   19.52    3.30
   0   2  -8   49.43    5.03
   0  -2   8   59.28    4.45
   0  -2   8   61.22    4.33
   0   2  -7   19.29    2.96
   0  -2   7   18.34    2.51
   0   2  -6  113.89    6.81
   0  -2   6  114.98    6.39
   0  -2   6  127.90    7.11
   0   2  -5    4.52    1.39
   0  -2   5    4.14    1.35
   0  -2   5    2.25    0.94
   0  -2   4  180.49    7.48
   0   2  -4  174.70    7.43
   0  -2   4  173.56    6.34
   0  -2   3  598.20   10.57
   0   2  -3  602.64   13.00
   0  -2   3  626.88   11.85
   0  -2   3  631.07   13.11
   0  -2   2 1874.22   21.61
   0   2  -2 1845.85   21.46
   0  -2   2 1882.94   18.80
   0   2  -2 1877.05   17.22
   0   2  -1  470.92   10.19
   0  -2   1  492.56   10.52
   0   2  -1  476.82    8.64
   0  -2   1  484.62    8.65
   0   2   0  924.68    9.18
   0   2   0  917.13   12.62
   0  -2   0  933.20   13.76
   0  -2  -1    0.04    0.30
   0   2   1    0.16    0.35
   0  -2  -2   95.00    4.40
   0   2   2   90.18    4.31
   0   2   2   94.52    5.08
   0  -2  -3    4.79    1.24
   0  -2  -3    2.57    1.13
   0   2   3    2.63    1.05
   0  -2  -4  144.35    7.62
   0  -2  -4  142.64    7.06
   0   2   4  155.60    7.88
   0  -2  -4  147.93    7.73
   0   2   5  399.89   13.75
   0  -2  -5  391.03   12.89
   0  -2  -5  412.47   13.77
   0  -2  -5  398.31   12.19
   0  -2  -6   26.52    2.53
   0  -2  -6   27.22    3.79
   0  -2  -6   24.50    3.00
   0  -2  -6   21.03    3.30
   0  -2  -7   14.35    2.22
   0  -2  -7   15.44    3.08
   0  -2  -7   13.93    2.08
   0  -2  -7   11.68    2.66
   0  -2  -8    9.26    1.98
   0  -2  -8    5.47    2.02
   0   2   8   10.18    1.20
   0  -2  -8    9.87    1.91
   0  -2  -8   11.79    2.93
   0  -2  -8    8.72    1.52
   0  -2  -9   28.15    3.44
   0  -2  -9   33.38    5.14
   0  -2  -9   40.63    4.26
   0  -2 -10    7.07    2.80
   0  -2 -10    8.82    2.10
   0  -2 -10    6.88    1.88
   0  -2 -11   -0.12    1.03
   0  -2 -11    1.56    1.11
   0  -2 -12    4.85    2.49
   0  -2 -13    2.15    1.96
   0   3 -14    1.78    1.80
   0   3 -14    1.23    1.87
   0   3 -13   58.75    8.16
   0   3 -13   57.04    7.28
   0  -3  13   62.42    7.07
   0   3 -13   56.67    7.86
   0  -3  12    8.11    2.42
   0   3 -12    7.76    2.89
   0  -3  11   30.83    4.46
   0   3 -11   32.90    5.14
   0   3 -10    2.32    1.59
   0  -3  10    1.81    1.24
   0  -3  10    3.09    1.21
   0  -3   9    3.13    1.38
   0  -3   9    1.64    0.98
   0   3  -9    2.65    1.36
   0   3  -8    1.42    1.15
   0  -3   8    4.03    1.50
   0  -3   8    1.49    0.91
   0  -3   7   85.94    6.79
   0  -3   7   91.60    6.08
   0   3  -7   91.65    7.06
   0  -3   6    6.41    1.89
   0   3  -6    5.60    1.68
   0  -3   6    6.07    1.55
   0  -3   5   46.77    3.80
   0   3  -5   41.07    4.39
   0  -3   5   55.46    4.60
   0   3  -4   56.59    4.84
   0  -3   4   49.09    3.70
   0  -3   4   55.80    4.30
   0  -3   4   49.58    4.54
   0  -3   3   -0.08    0.59
   0  -3   3    0.57    0.71
   0   3  -3    0.27    0.46
   0   3  -3    0.04    0.51
   0   3  -2   86.18    4.68
   0   3  -2   80.64    5.35
   0   3  -2   87.07    4.61
   0  -3   2   87.47    4.65
   0  -3   2   82.35    5.36
   0  -3   1   41.60    3.74
   0  -3   1   43.83    3.15
   0   3  -1   44.95    3.31
   0   3   0   30.44    2.83
   0   3   0   31.07    2.05
   0  -3   0   30.42    3.13
   0   3   1    3.05    0.83
   0  -3  -2    0.54    0.59
   0   3   2    0.34    0.38
   0   3   2    0.64    0.82
   0   3   3   93.21    2.42
   0  -3  -3   97.05    5.49
   0   3   3   89.17    6.04
   0  -3  -4   22.28    2.90
   0   3   4   19.73    3.11
   0  -3  -4   23.78    3.51
   0  -3  -5   40.42    4.81
   0  -3  -5   32.50    4.25
   0   3   5   38.80    4.65
   0  -3  -5   45.58    4.60
   0  -3  -6   70.19    6.66
   0  -3  -6   58.25    5.63
   0  -3  -6   58.22    5.76
   0   3   6   67.50    6.53
   0  -3  -7  226.36   11.93
   0  -3  -7  219.31   12.42
   0  -3  -7  230.86   11.51
   0  -3  -8   35.68    4.41
   0  -3  -8   27.95    4.59
   0  -3  -8   33.22    5.08
   0  -3  -9   46.24    6.21
   0  -3  -9   52.34    6.64
   0  -3 -10    1.09    1.11
   0  -3 -10    3.60    1.40
   0  -3 -11    0.79    1.28
   0  -3 -12    5.63    2.73
   0  -3 -13   10.29    3.62
   0   4 -14    1.51    1.62
   0   4 -14    2.55    2.13
   0   4 -14   -2.59    2.13
   0   4 -13    7.03    3.01
   0   4 -13    0.00    1.11
   0   4 -12    7.22    2.73
   0  -4  12    9.80    2.70
   0  -4  11   18.27    3.42
   0   4 -11   15.77    3.97
   0  -4  10    0.01    0.41
   0  -4  10   -0.52    0.94
   0   4 -10    0.04    1.08
   0  -4   9    5.67    1.88
   0  -4   9    3.65    1.73
   0   4  -9    6.37    2.35
   0   4  -8    0.08    1.17
   0  -4   8    4.67    1.91
   0  -4   8    4.66    1.69
   0   4  -7   23.17    3.99
   0  -4   7   15.75    3.45
   0  -4   7   19.16    2.95
   0   4  -6    8.15    2.29
   0  -4   6    4.40    1.89
   0   4  -5   32.23    4.30
   0  -4   4   39.70    3.93
   0   4  -4   32.37    4.16
   0   4  -4   39.47    3.67
   0   4  -3   19.25    3.08
   0   4  -3   23.89    2.83
   0   4  -3   20.47    2.66
   0  -4   3   18.55    2.53
   0   4  -2   26.42    2.95
   0  -4   2   32.46    3.19
   0   4  -1    1.56    0.95
   0   4   0    3.38    0.80
   0   4   0    3.06    1.14
   0   4   1  174.44    8.05
   0   4   1  191.55    6.64
   0  -4  -2   46.56    3.68
   0   4   2   39.15    4.16
   0   4   2   41.55    3.40
   0   4   3    7.60    2.05
   0  -4  -3    9.80    1.85
   0  -4  -4   17.75    3.59
   0   4   4   23.21    3.67
   0  -4  -4   17.26    3.30
   0  -4  -4   17.83    2.74
   0   4   5    1.34    0.90
   0  -4  -5    1.11    0.94
   0  -4  -5    0.19    0.66
   0  -4  -5    0.03    0.49
   0  -4  -6    1.40    1.14
   0   4   6    2.55    1.57
   0  -4  -6    1.98    1.20
   0  -4  -6    3.81    1.80
   0  -4  -7   -0.10    1.38
   0   4   7    0.20    1.02
   0  -4  -7    1.15    1.13
   0  -4  -7   -1.93    1.33
   0  -4  -8  114.08    9.51
   0  -4  -8   97.80    9.44
   0  -4  -8  105.97    8.95
   0  -4  -9   20.90    4.35
   0  -4  -9   39.81    6.29
   0  -4 -10    1.08    1.74
   0  -4 -10   -0.29    0.99
   0  -4 -11   -1.22    1.65
   0  -4 -12    6.55    3.01
   0  -4 -13   14.99    4.85
   0   5 -14    3.52    2.52
   0   5 -14    1.02    1.62
   0   5 -13    4.89    2.60
   0   5 -13    3.05    2.14
   0   5 -12    4.31    2.36
   0   5 -11   30.43    5.60
   0  -5  10    7.91    2.42
   0   5 -10   15.75    3.85
   0  -5  10   10.02    3.09
   0  -5   9    0.78    0.99
   0   5  -9    1.53    1.57
   0  -5   8    8.81    2.91
   0   5  -8    9.98    3.05
   0   5  -7   19.08    3.95
   0  -5   7   21.69    4.58
   0   5  -6    4.19    1.89
   0  -5   6    4.09    2.18
   0   5  -5    2.37    1.32
   0  -5   5    2.68    1.64
   0   5  -4    9.83    2.66
   0   5  -3    4.81    1.48
   0  -5   3    2.33    1.04
   0   5  -2    6.46    1.68
   0  -5   2    4.46    1.34
   0   5  -1   26.99    2.35
   0   5  -1   23.29    3.27
   0   5   0   84.02    4.31
   0   5   0   91.08    6.38
   0   5   1   20.13    3.08
   0   5   1   27.16    2.67
   0   5   2   26.04    3.62
   0   5   2   27.50    3.81
   0   5   3   22.68    3.69
   0  -5  -3   18.87    4.22
   0  -5  -4    0.04    0.51
   0   5   4    1.97    1.35
   0  -5  -4    1.52    0.96
   0  -5  -4    0.95    1.47
   0  -5  -5   10.99    2.46
   0  -5  -5   10.66    3.22
   0   5   5   10.85    2.92
   0  -5  -5   11.50    3.10
   0  -5  -6   80.15    8.38
   0   5   6   74.75    7.76
   0  -5  -6   72.34    8.41
   0  -5  -6   71.58    6.61
   0  -5  -7  188.27   13.76
   0   5   7  187.25   12.84
   0  -5  -7  195.82   11.67
   0  -5  -7  187.68   13.33
   0  -5  -8    1.62    1.71
   0  -5  -8    0.46    0.84
   0  -5  -8   -1.38    1.35
   0  -5  -9    1.73    1.50
   0  -5  -9    3.35    2.13
   0  -5 -10   10.74    3.37
   0  -5 -10    8.99    3.35
   0  -5 -11   -1.89    1.82
   0  -5 -12   19.31    5.02
   0   6 -14    0.92    1.75
   0   6 -13   -4.52    2.86
   0   6 -13    2.20    1.98
   0   6 -12    1.56    1.73
   0   6 -11   -2.15    1.83
   0  -6  10    2.48    1.84
   0   6 -10    4.78    2.49
   0  -6   9    3.67    2.17
   0   6  -9    2.42    2.21
   0  -6   8    8.82    3.30
   0   6  -8   10.15    3.22
   0   6  -7    0.85    1.32
   0  -6   7    1.01    1.15
   0  -6   6   44.53    7.34
   0   6  -6   55.31    6.93
   0  -6   5    0.25    0.71
   0  -6   4   27.02    5.78
   0   6  -3    7.12    1.88
   0  -6   3    3.74    2.18
   0   6  -2   14.17    1.80
   0   6  -2   17.58    2.99
   0   6  -1    0.35    0.68
   0   6  -1   -0.13    0.35
   0   6   0   74.96    4.37
   0   6   0   68.07    6.16
   0  -6  -1    6.81    2.82
   0   6   1    8.17    1.60
   0   6   1   10.70    2.59
   0   6   2   25.83    4.01
   0   6   2   21.40    3.72
   0  -6  -2   19.60    4.79
   0   6   3    5.39    2.06
   0  -6  -3    4.59    2.32
   0   6   3    6.12    2.14
   0  -6  -3    7.04    2.36
   0   6   4   22.15    4.13
   0  -6  -4   24.37    4.51
   0  -6  -4   18.74    4.70
   0  -6  -5   92.69   10.46
   0  -6  -5  100.29    9.53
   0   6   5   90.91    8.67
   0  -6  -5  101.05    7.65
   0  -6  -6   82.91    7.39
   0   6   6   68.21    7.88
   0  -6  -6   76.62    8.77
   0  -6  -6   83.71   10.02
   0  -6  -7   -0.17    1.59
   0  -6  -7    2.15    1.36
   0  -6  -7   -0.51    0.94
   0   6   7   -0.48    1.22
   0  -6  -8    2.82    1.67
   0  -6  -8    0.84    1.59
   0  -6  -9    0.82    1.51
   0  -6  -9    3.20    1.86
   0  -6 -10   -1.18    1.69
   0  -6 -10    0.43    0.97
   0  -6 -11    3.40    2.17
   0   7 -11   19.79    5.09
   0  -7  10    1.55    1.67
   0  -7   9   -0.38    1.29
   0  -7   8   -0.50    1.14
   0  -7   7   -0.20    0.79
   0  -7   6    0.15    0.80
   0  -7   5   11.82    4.35
   0  -7   4    6.59    3.19
   0   7  -3   14.61    3.05
   0  -7   3   10.05    3.93
   0   7  -2    2.05    1.42
   0  -7   2    2.88    2.07
   0   7  -1    1.12    1.23
   0  -7   1    1.15    1.37
   0   7   0    3.71    1.87
   0  -7   0    1.95    1.77
   0   7   1    0.41    0.88
   0  -7  -1    1.51    1.53
   0  -7  -2   -0.79    1.18
   0   7   2   -3.11    1.66
   0   7   2   -2.42    1.51
   0  -7  -3    0.46    1.47
   0   7   3    0.81    1.25
   0  -7  -3    0.50    1.13
   0   7   3   -0.55    1.07
   0   7   4    7.06    2.80
   0  -7  -4    2.60    1.85
   0   7   4    6.45    2.63
   0   7   5   68.91    8.08
   0  -7  -5   53.89    8.85
   0   7   5   58.69    7.66
   0  -7  -5   62.15    8.07
   0  -7  -6    2.30    1.95
   0   7   6    5.16    2.49
   0  -7  -6    2.03    1.76
   0   7   7    1.31    1.72
   0  -7  -7   -0.19    0.71
   0  -7  -7   -0.62    1.40
   0  -7  -8    1.67    1.76
   0   7   8    0.44    1.46
   0  -8  10   -1.18    1.79
   0  -8   9    0.78    1.37
   0  -8   8    0.34    1.32
   0  -8   7   -0.38    0.98
   0  -8   6   11.53    4.56
   0  -8   5    0.14    0.83
   0  -8   4    0.08    0.64
   0   8  -3    5.02    1.99
   0  -8   3    7.64    3.63
   0   8  -2    1.96    1.39
   0  -8   2   -0.63    1.22
   0  -8   1    1.41    1.74
   0   8  -1    1.05    1.48
   0   8   0    4.51    1.97
   0  -8   0    5.34    3.09
   0   8   1    0.32    1.19
   0   8   1   -0.28    0.94
   0  -8  -1    0.40    1.07
   0   8   2    7.96    2.68
   0  -8  -2    6.55    2.58
   0  -8  -2    3.11    2.34
   0   8   2   10.31    2.99
   0   8   3   19.97    4.54
   0   8   3   15.00    3.84
   0  -8  -3   17.15    5.38
   0  -8  -3   13.86    3.90
   0  -8  -4    0.65    1.71
   0  -8  -4    0.91    1.33
   0   8   4   -0.63    1.23
   0   8   4   -1.51    1.69
   0  -8  -5   -1.01    1.42
   0   8   5    3.03    2.10
   0  -8  -5   -0.69    1.30
   0   8   5   -1.09    1.49
   0  -8  -6   -0.69    1.27
   0  -8  -6   -0.19    1.12
   0   8   6    2.09    2.01
   0   8   6    1.16    1.79
   0   8   7   -0.93    1.67
   0   8   7   -2.05    2.30
   0   8   8    3.70    2.51
   0  -9   8    0.22    1.44
   0  -9   7    2.09    2.17
   0  -9   6   -0.64    1.49
   0  -9   5   -1.16    1.86
   0  -9   4    1.18    1.84
   0  -9   3   -1.23    1.91
   0  -9   2    3.15    2.64
   0  -9   1    4.48    3.01
   0  -9   0    3.33    2.75
   0  -9   0    6.91    2.79
   0  -9  -1    1.01    1.51
   0  -9  -1    1.12    1.62
   0  -9  -2   12.35    3.87
   0  -9  -2   10.44    4.58
   0  -9  -3    0.71    1.51
   0  -9  -3    1.10    1.65
   0   9   3   -2.01    1.72
   0  -9  -4   -1.71    2.10
   0   9   4    2.65    1.99
   0  -9  -5    1.54    1.75
   0   9   5    1.52    1.76
   0  -9  -6   -0.47    0.99
   0   9   6    3.09    2.19
   0 -10   1   -0.96    1.61
   0 -10   0    4.54    2.46
  -1  10   3   -2.88    2.19
  -1  10   2    7.15    3.12
   1 -10  -1    3.54    2.32
   1 -10   0   -0.77    1.28
   1  -9  -6   -1.82    2.02
   1  -9  -5    1.74    2.07
  -1   9   5   -1.69    2.01
   1  -9  -4   26.12    7.35
   1  -9  -4   15.44    4.46
  -1   9   4   29.83    6.09
   1  -9  -3    0.43    1.12
  -1   9   3   -1.40    1.76
   1  -9  -3    0.00    1.45
   1  -9  -2    1.42    1.57
  -1   9   2   -1.64    1.69
   1  -9  -2   -1.15    1.61
   1  -9  -1    1.75    1.64
   1  -9  -1    1.77    1.94
   1  -9   0    1.76    1.47
   1  -9   0   -1.17    1.69
   1  -9   1   -0.85    1.21
   1  -9   1    0.52    1.26
   1  -9   2    3.86    2.02
   1  -9   2    0.76    1.65
   1  -9   3    0.16    1.09
   1  -9   4    3.43    2.78
   1  -9   5    1.47    1.81
   1  -9   6    1.89    2.19
   1  -9   7    2.95    2.50
   1  -9   8    0.45    1.34
   1  -9   9   -0.90    2.07
   1  -8  -7   -0.99    1.44
  -1   8   7    0.15    1.45
   1  -8  -6    1.02    1.49
   1  -8  -6    1.07    1.57
  -1   8   6   -0.03    1.35
   1  -8  -5   37.49    6.66
   1  -8  -5   22.72    6.33
  -1   8   5   39.68    6.65
  -1   8   4   41.47    5.81
  -1   8   4   29.76    5.70
   1  -8  -4   27.84    6.94
   1  -8  -4   31.98    5.89
   1  -8  -3    7.91    3.67
   1  -8  -3    6.58    2.73
  -1   8   3   19.50    4.69
  -1   8   3   15.94    3.40
   1  -8  -2   -0.85    1.17
   1  -8  -2   -0.71    1.31
   1  -8  -1    3.41    1.63
   1  -8  -1    1.98    1.94
   1  -8   0   -1.10    1.57
   1  -8   0    4.98    2.11
   1  -8   1   30.16    7.25
   1  -8   1   24.27    4.27
   1  -8   2    0.54    1.38
   1  -8   2    0.13    0.66
   1  -8   3    3.29    2.46
   1  -8   3   -0.59    0.89
   1  -8   4    0.81    1.52
   1  -8   5    4.40    2.91
   1  -8   6    2.23    2.02
  -1   8  -7   12.91    3.97
   1  -8   7   10.84    4.38
  -1   8  -8    0.45    1.38
   1  -8   8   -1.07    1.53
  -1   8  -9    4.94    2.95
   1  -8   9    0.33    1.12
   1  -8  10    4.06    2.79
  -1   7   9    3.92    3.04
   1  -7  -8    4.47    2.85
  -1   7   8    5.13    2.66
   1  -7  -7    1.44    1.58
  -1   7   7    0.81    1.47
   1  -7  -7   -0.22    1.16
   1  -7  -6   66.97    8.66
  -1   7   6   83.79    9.48
   1  -7  -6   77.57   10.88
   1  -7  -5   21.50    4.59
   1  -7  -5   24.18    5.96
  -1   7   5   26.12    5.18
   1  -7  -4    5.62    2.46
  -1   7   4   10.38    2.81
   1  -7  -4    7.83    3.38
  -1   7   4   12.08    3.44
   1  -7  -3    1.41    1.50
  -1   7   3   -0.54    1.23
  -1   7   3    0.98    0.79
   1  -7  -3    0.66    1.09
   1  -7  -2    4.48    2.57
   1  -7  -2    7.54    2.49
  -1   7   2    8.44    2.24
  -1   7   1    6.21    2.25
   1  -7  -1    2.96    1.64
   1  -7  -1    1.61    1.57
   1  -7   0    4.73    2.74
  -1   7   0    4.34    1.58
   1  -7   0    6.19    2.19
  -1   7  -1    7.55    1.89
   1  -7   1   10.33    2.55
   1  -7   1    9.56    3.73
  -1   7  -2    1.99    0.96
   1  -7   2    2.18    1.34
   1  -7   2    2.60    2.00
   1  -7   3    0.06    0.80
   1  -7   3    1.47    0.98
  -1   7  -4    1.09    1.58
   1  -7   4   -1.33    1.57
  -1   7  -5    1.56    1.57
   1  -7   5    1.98    1.86
   1  -7   6   -0.62    1.12
  -1   7  -6    2.13    1.66
  -1   7  -7    2.88    2.01
   1  -7   7    3.16    2.21
  -1   7  -8    6.37    2.96
   1  -7   8    7.76    3.37
   1  -7   9    0.76    1.32
  -1   7  -9   -1.54    1.65
   1  -7  10    1.00    1.29
  -1   7 -10   -0.15    1.26
  -1   7 -11   -0.09    1.40
   1  -6 -11    5.38    2.74
  -1   6  10   -4.05    2.46
   1  -6 -10    2.08    1.71
  -1   6   9    6.05    2.96
   1  -6  -9   -0.36    1.15
  -1   6   8   10.96    3.71
   1  -6  -8    6.82    2.52
   1  -6  -8    8.48    3.36
   1  -6  -8    9.28    3.41
  -1   6   7   44.12    6.76
   1  -6  -7   45.01    6.98
   1  -6  -7   49.38    8.05
   1  -6  -7   49.01    6.37
   1  -6  -6    1.58    1.60
  -1   6   6   -1.96    1.58
   1  -6  -6    2.59    1.75
   1  -6  -5    4.99    2.61
   1  -6  -5    2.42    1.51
  -1   6   4   -1.49    1.32
   1  -6  -4   -0.33    0.84
   1  -6  -4    0.12    0.89
   1  -6  -3    0.54    0.77
   1  -6  -3    1.18    1.36
   1  -6  -2    3.44    2.16
  -1   6   2    4.67    1.59
   1  -6  -2    0.55    1.01
   1  -6  -1    6.88    2.11
  -1   6   1    8.81    1.99
   1  -6  -1    6.53    2.77
   1  -6   0   20.96    5.07
  -1   6   0   29.33    3.34
  -1   6   0   30.84    3.67
   1  -6   0   23.89    3.65
  -1   6  -1    0.37    0.97
   1  -6   1    1.21    0.93
  -1   6  -1    0.86    0.66
   1  -6   1    1.01    1.12
  -1   6  -2    0.97    0.67
  -1   6  -2   -2.33    1.47
   1  -6   2   -1.25    1.42
  -1   6  -3    1.85    1.01
   1  -6   3    2.14    1.67
  -1   6  -3    2.87    1.54
  -1   6  -4   12.63    2.22
   1  -6   4   13.16    2.22
   1  -6   4    6.99    3.00
  -1   6  -4    8.95    2.73
   1  -6   5    8.60    1.95
   1  -6   5   13.35    3.99
  -1   6  -5    9.26    2.76
  -1   6  -6    2.36    1.58
   1  -6   6    2.54    1.88
   1  -6   7    4.88    2.44
  -1   6  -7    2.54    1.71
  -1   6  -8   14.13    3.66
   1  -6   8    5.77    2.72
  -1   6  -9    0.12    1.44
   1  -6   9    1.09    1.33
  -1   6 -10    4.61    2.71
   1  -6  10    2.60    1.89
  -1   6 -11    1.62    1.88
  -1   6 -12    7.05    3.26
  -1   6 -13   10.07    3.73
   1  -5 -12    3.12    2.06
   1  -5 -11   -1.35    1.65
  -1   5  10    0.79    1.43
   1  -5 -10   -1.73    1.61
   1  -5  -9    5.49    2.39
  -1   5   9    0.60    1.19
   1  -5  -8   23.19    4.97
   1  -5  -8   24.02    4.52
  -1   5   8   19.16    4.43
   1  -5  -8   27.00    5.35
   1  -5  -7   17.36    4.31
   1  -5  -7   16.58    3.56
   1  -5  -7   11.00    3.43
  -1   5   7   12.12    3.40
   1  -5  -6   94.62    9.98
   1  -5  -6   93.62    7.91
  -1   5   6   97.01    9.01
   1  -5  -6   93.21    8.97
  -1   5   5   12.48    1.82
   1  -5  -5   10.99    3.35
   1  -5  -5    7.82    2.56
  -1   5   5    7.44    2.40
   1  -5  -5   10.95    2.64
   1  -5  -4    4.50    2.17
  -1   5   4   10.35    2.75
   1  -5  -4   10.61    2.80
   1  -5  -3    1.23    1.22
   1  -5  -3    1.84    1.48
   1  -5  -2   57.21    7.49
   1  -5  -2   47.83    5.27
   1  -5  -1    1.25    1.29
  -1   5   1    2.29    1.04
  -1   5   1    1.65    0.84
   1  -5  -1    4.19    1.76
   1  -5   0    1.32    0.98
   1  -5   0   -0.45    0.77
  -1   5   0    1.58    0.84
  -1   5   0    0.70    0.68
  -1   5  -1   15.30    2.88
  -1   5  -1   12.38    1.79
   1  -5   1    8.45    2.97
   1  -5   1   13.03    2.31
  -1   5  -2    8.06    1.45
  -1   5  -2    6.87    2.04
   1  -5   2    9.71    3.12
   1  -5   3   12.87    3.66
  -1   5  -3    6.84    2.10
  -1   5  -3   12.50    2.01
   1  -5   3   11.64    1.73
  -1   5  -4    1.34    0.73
  -1   5  -4    0.90    0.79
   1  -5   4    0.52    1.01
   1  -5   4    0.86    0.68
  -1   5  -5    6.11    2.23
   1  -5   5    4.32    2.14
   1  -5   5    7.34    1.61
   1  -5   6    0.76    1.06
  -1   5  -6   -1.42    1.30
   1  -5   7   -0.50    0.86
  -1   5  -7    0.44    1.18
  -1   5  -8   33.88    5.40
   1  -5   8   39.62    6.27
   1  -5   9   -0.53    0.79
  -1   5  -9    1.02    1.21
   1  -5  10    0.55    0.80
  -1   5 -10    0.27    1.08
  -1   5 -11    2.92    2.30
  -1   5 -12    9.11    3.28
  -1   5 -13    1.44    1.78
  -1   5 -14   18.84    5.27
   1  -4 -13    4.31    2.84
   1  -4 -12    0.86    1.48
   1  -4 -11    7.28    2.92
   1  -4 -10    0.47    1.14
   1  -4  -9    3.32    1.66
  -1   4   9    2.06    1.82
   1  -4  -8   27.22    4.60
  -1   4   8   19.75    4.22
   1  -4  -8   16.79    3.70
   1  -4  -7   15.28    3.77
   1  -4  -7   15.78    3.59
  -1   4   7   22.72    4.29
   1  -4  -7   13.03    2.97
   1  -4  -6   16.08    3.50
   1  -4  -6   19.80    3.54
   1  -4  -6   16.07    3.67
  -1   4   6   15.94    2.15
  -1   4   6   16.10    3.49
   1  -4  -6   16.64    2.40
   1  -4  -5    3.09    1.03
  -1   4   5    2.49    0.88
  -1   4   5    6.23    2.08
   1  -4  -5    2.69    1.35
   1  -4  -5    2.09    1.42
   1  -4  -5    1.42    1.34
   1  -4  -4  189.74    8.00
   1  -4  -4  189.07   10.64
   1  -4  -4  170.02   11.72
  -1   4   4  162.22    9.78
   1  -4  -4  163.54    9.01
   1  -4  -3   18.67    3.18
   1  -4  -3   19.94    2.66
   1  -4  -3   17.86    3.79
  -1   4   3   20.79    2.98
   1  -4  -2    0.97    0.70
   1  -4  -2    0.50    0.76
  -1   4   2    0.30    0.52
   1  -4  -2    0.90    0.82
   1  -4  -1    7.62    1.74
  -1   4   1    6.71    1.55
   1  -4  -1    6.63    1.72
   1  -4  -1    4.99    1.99
   1  -4   0    2.49    1.19
  -1   4   0    1.68    0.90
   1  -4   0    0.54    0.68
  -1   4   0    2.17    0.75
   1  -4   0    0.31    0.69
  -1   4  -1  240.52    6.40
   1  -4   1  211.28   12.83
  -1   4  -1  228.67    9.73
   1  -4   1  235.43    8.34
   1  -4   2  236.13    6.40
   1  -4   2  207.54   12.77
  -1   4  -2  226.39   10.11
   1  -4   3  529.13   20.36
  -1   4  -3  561.26   16.60
   1  -4   3  551.16   11.17
  -1   4  -4  180.38    9.84
   1  -4   4  183.76    7.26
   1  -4   4  173.64   11.62
   1  -4   5   82.89    5.44
  -1   4  -5   78.73    6.76
   1  -4   5   92.82    8.62
   1  -4   6    0.55    0.72
  -1   4  -6    1.39    1.03
   1  -4   6    1.20    0.83
   1  -4   7   20.61    2.53
   1  -4   7   14.25    3.35
  -1   4  -7   18.29    3.61
  -1   4  -8    9.39    2.77
   1  -4   8    8.73    1.82
   1  -4   8   11.71    3.02
  -1   4  -9   27.11    4.75
   1  -4   9   26.53    3.30
   1  -4   9   26.47    4.40
   1  -4  10    7.32    1.97
   1  -4  10    7.97    2.40
  -1   4 -10    9.09    2.96
  -1   4 -11    6.71    2.62
  -1   4 -12   -3.61    2.28
  -1   4 -13    0.32    1.12
  -1   4 -14   -0.23    1.63
  -1   4 -15   -4.47    2.76
   1  -3 -13   -0.91    1.50
   1  -3 -12    9.33    3.44
   1  -3 -11    3.83    2.17
   1  -3 -10    3.39    1.92
   1  -3  -9    4.78    1.19
   1  -3  -9    5.33    1.66
  -1   3   9    3.63    1.75
   1  -3  -9    3.77    1.87
   1  -3  -8    0.35    0.46
  -1   3   8    0.30    0.93
   1  -3  -8    0.33    0.40
   1  -3  -8    0.40    0.93
   1  -3  -7    0.58    0.67
  -1   3   7    0.66    0.74
   1  -3  -7    1.37    1.24
  -1   3   6   20.31    2.51
   1  -3  -6   16.28    3.18
  -1   3   6   16.78    3.35
   1  -3  -6   18.79    3.51
   1  -3  -6   18.60    3.29
   1  -3  -5   57.56    5.73
   1  -3  -5   65.42    6.37
  -1   3   5   64.90    6.09
   1  -3  -5   60.87    5.56
  -1   3   5   55.19    3.95
   1  -3  -4  475.38   17.15
   1  -3  -4  458.72   15.03
  -1   3   4  453.75   15.06
   1  -3  -4  480.43   10.38
   1  -3  -4  487.58   14.51
   1  -3  -3   77.68    4.22
  -1   3   3   78.27    5.38
   1  -3  -3   81.37    7.06
   1  -3  -3   75.95    5.75
   1  -3  -3   66.11    5.03
  -1   3   2   54.19    4.15
   1  -3  -2   52.77    4.44
   1  -3  -2   54.57    5.77
   1  -3  -2   53.07    3.64
   1  -3  -1   33.23    3.27
   1  -3  -1   31.07    4.33
  -1   3   1   33.66    3.09
   1  -3  -1   28.90    2.81
  -1   3   1   26.96    2.64
   1  -3   0    6.62    2.04
   1  -3   0    8.75    1.72
  -1   3   0    8.67    1.06
   1  -3   0    7.19    1.42
  -1   3   0    8.72    2.24
  -1   3   0    8.87    1.66
  -1   3  -1  109.47    7.81
   1  -3   1  112.82    6.17
   1  -3   1  109.12    4.68
   1  -3   1  108.95    8.08
  -1   3  -1  106.45    3.20
  -1   3  -1  103.97    5.77
   1  -3   2   47.68    2.48
  -1   3  -2   48.21    4.18
   1  -3   2   48.91    2.71
   1  -3   2   42.06    3.99
   1  -3   2   49.63    5.45
   1  -3   3   50.74    3.10
  -1   3  -3   52.87    4.61
   1  -3   3   49.68    4.54
   1  -3   3   50.99    5.58
   1  -3   4  122.14    8.52
  -1   3  -4  123.30    7.39
  -1   3  -5    7.05    1.90
   1  -3   5    7.51    1.18
   1  -3   5    9.30    2.37
  -1   3  -6   96.78    7.21
   1  -3   6   91.14    4.71
   1  -3   6   85.17    7.00
  -1   3  -7   52.49    5.65
   1  -3   7   47.48    3.80
   1  -3   7   50.75    5.35
  -1   3  -8   18.95    3.54
   1  -3   8   19.26    3.26
  -1   3  -9    2.96    1.50
   1  -3   9    5.94    1.74
  -1   3 -10   49.67    6.39
   1  -3  10   49.95    4.76
  -1   3 -11    9.17    3.04
  -1   3 -12   15.12    4.04
  -1   3 -13   -1.78    1.68
  -1   3 -14    8.84    3.29
   1  -2 -14    3.53    2.51
   1  -2 -13    1.03    1.40
   1  -2 -12    4.84    2.63
   1  -2 -11    2.59    1.83
   1  -2 -10   36.19    5.75
  -1   2   9   93.52    3.59
   1  -2  -9   94.65    8.76
   1  -2  -9   96.98    4.94
   1  -2  -8   -0.21    0.36
   1  -2  -8    0.18    0.27
  -1   2   8   -0.65    1.26
  -1   2   8    0.53    0.38
   1  -2  -8   -0.36    1.26
  -1   2   7    5.55    2.00
   1  -2  -7    4.28    1.37
   1  -2  -7    4.75    1.94
  -1   2   7    6.43    1.23
   1  -2  -7    4.87    0.98
   1  -2  -6   29.66    4.07
  -1   2   6   30.36    4.19
   1  -2  -6   31.83    3.73
   1  -2  -6   35.52    2.36
  -1   2   5  346.69   10.03
  -1   2   5  363.93   11.95
   1  -2  -5  332.80   11.98
   1  -2  -5  304.46   11.79
  -1   2   5  316.86   12.44
   1  -2  -4    3.29    1.23
  -1   2   4    5.00    1.44
   1  -2  -4    2.86    1.15
  -1   2   4    5.19    1.53
  -1   2   4    0.90    1.01
  -1   2   4    3.56    1.00
  -1   2   4    4.59    1.48
   1  -2  -3   12.45    1.23
  -1   2   3   11.20    2.14
   1  -2  -3   11.06    2.19
  -1   2   3   10.30    1.86
   1  -2  -3   13.98    2.18
   1  -2  -3   10.73    1.94
  -1   2   3    9.68    1.82
   1  -2  -2  174.67    4.89
   1  -2  -2  164.29    6.77
  -1   2   2  168.60    6.76
  -1   2   2  171.17    8.26
  -1   2   2  173.84    6.81
   1  -2  -2  157.00    8.18
   1  -2  -2  169.67    6.83
   1  -2  -1  100.53    4.12
  -1   2   1   94.04    4.55
   1  -2  -1   94.73    6.28
   1  -2  -1  108.73    4.93
  -1   2   1  100.90    4.04
  -1   2   1  103.72    4.90
  -1   2   1  112.61    6.73
   1  -2   0    0.54    0.61
  -1   2   0    0.06    0.33
   1  -2   0   -0.18    0.40
  -1   2   0    0.21    0.42
   1  -2   0   -0.10    0.47
  -1   2   0    0.19    0.42
  -1   2  -1 9867.58   47.71
   1  -2   1 9845.47   33.37
   1  -2   1 9999.00   49.31
  -1   2  -2   60.10    4.13
  -1   2  -2   66.74    5.25
   1  -2   2   62.65    4.25
   1  -2   2   56.10    4.83
  -1   2  -3  273.23    9.40
   1  -2   3  293.56    9.79
   1  -2   3  298.20    4.57
   1  -2   3  282.84   10.75
  -1   2  -3  297.14   11.06
  -1   2  -4    0.41    0.69
   1  -2   4   -0.87    0.75
   1  -2   4   -0.08    0.45
  -1   2  -4    0.53    0.52
  -1   2  -5    3.92    1.39
  -1   2  -5    3.70    1.27
   1  -2   5    1.84    0.89
  -1   2  -6    6.42    1.91
   1  -2   6    4.90    1.40
   1  -2   7  125.23    7.01
  -1   2  -7  121.65    8.11
   1  -2   8   18.28    2.58
  -1   2  -8   18.44    1.96
  -1   2  -8   22.65    3.80
  -1   2  -9   11.48    2.94
  -1   2 -10    0.78    1.03
  -1   2 -11   14.83    3.53
  -1   2 -12   19.24    4.30
  -1   2 -13    5.45    2.26
  -1   2 -14   -0.78    1.48
  -1   2 -15    4.50    2.54
   1  -1 -14   20.21    5.30
   1  -1 -13    1.90    1.70
   1  -1 -12   17.47    3.73
   1  -1 -12   25.58    5.46
   1  -1 -11    5.09    2.32
   1  -1 -11    2.51    1.75
   1  -1 -10   63.14    4.44
   1  -1 -10   46.40    6.40
   1  -1 -10   61.26    6.23
   1  -1  -9   54.47    3.84
   1  -1  -9   53.87    6.43
   1  -1  -9   44.39    4.99
   1  -1  -8  391.71   16.23
  -1   1   8  397.71    5.88
   1  -1  -8  394.31   13.84
   1  -1  -8  401.88    9.57
   1  -1  -7   23.93    3.17
   1  -1  -7   22.15    3.67
   1  -1  -7   22.76    2.01
  -1   1   7   23.11    1.73
  -1   1   6   56.24    2.85
  -1   1   6   62.80    4.00
   1  -1  -6   50.14    4.27
   1  -1  -6   50.76    3.91
   1  -1  -6   53.82    2.65
   1  -1  -6   56.41    5.34
  -1   1   6   56.66    5.23
  -1   1   5  216.07    5.73
   1  -1  -5  225.06    8.41
   1  -1  -5  228.05    4.36
   1  -1  -5  228.80    9.74
  -1   1   5  216.55    8.22
  -1   1   5  208.73    9.23
  -1   1   5  231.56    7.97
   1  -1  -5  215.48    9.51
  -1   1   5  234.95    9.33
   1  -1  -4  361.55   11.11
  -1   1   4  376.76   11.39
  -1   1   4  370.71    9.93
  -1   1   4  389.25   10.48
  -1   1   4  366.02    7.51
   1  -1  -4  371.34   10.73
  -1   1   4  346.33   10.84
  -1   1   4  394.37   11.19
  -1   1   3   45.54    3.60
  -1   1   3   48.58    3.71
  -1   1   3   43.34    2.63
   1  -1  -3   49.77    3.75
  -1   1   3   49.99    3.75
  -1   1   3   54.31    3.48
  -1   1   3   48.53    3.62
   1  -1  -3   39.33    3.47
   1  -1  -2  415.32    9.63
  -1   1   2  418.45   10.92
   1  -1  -2  396.89   10.90
  -1   1   2  415.15    9.70
   1  -1  -1  155.28    3.68
  -1   1   1  156.67    3.66
  -1   1   1  150.96    6.57
   1  -1  -1  153.54    6.71
  -1   1   0   81.52    3.31
   1  -1   0   71.90    4.59
   1  -1   0   84.52    3.41
  -1   1   0   88.13    5.03
   1  -1   1   62.13    3.39
  -1   1  -1   58.65    3.26
  -1   1  -1   75.69    4.68
   1  -1   1   59.65    4.14
   1  -1   2   50.17    3.45
  -1   1  -2   49.52    3.35
  -1   1  -2   44.70    3.61
   1  -1   2   48.55    3.74
  -1   1  -3   40.57    3.39
  -1   1  -3   44.39    1.77
   1  -1   3   36.99    3.32
  -1   1  -3   42.68    2.60
   1  -1   3   50.49    3.81
  -1   1  -3   42.01    3.49
  -1   1  -4   25.58    2.95
  -1   1  -4   17.96    2.31
   1  -1   4   24.62    2.89
   1  -1   4   20.11    2.45
  -1   1  -4   18.42    1.70
  -1   1  -4   20.62    1.58
  -1   1  -5   39.10    3.93
  -1   1  -5   41.57    3.40
  -1   1  -5   40.22    2.45
   1  -1   5   38.13    3.37
  -1   1  -6  258.79   10.74
  -1   1  -6  271.56    6.19
  -1   1  -6  284.94    8.51
  -1   1  -7   51.20    5.13
  -1   1  -7   39.28    2.12
  -1   1  -8    2.35    1.43
  -1   1  -9   17.99    3.46
  -1   1 -10   10.47    2.74
  -1   1 -11    5.53    2.21
  -1   1 -12   -0.90    1.23
  -1   1 -13    3.61    1.91
  -1   1 -14    3.90    2.25
  -1   1 -14    0.62    1.58
  -1   1 -15    2.37    1.99
   1   0 -15    2.47    2.03
   1   0 -14   -0.16    1.16
   1   0 -14   -4.82    2.74
   1   0 -13   -1.06    1.41
   1   0 -13    0.33    1.04
   1   0 -12    0.90    1.22
   1   0 -12    3.90    2.36
   1   0 -11   -0.11    0.48
   1   0 -11    0.87    1.14
   1   0 -10    0.49    1.04
   1   0 -10    0.95    1.08
   1   0 -10    1.02    0.76
   1   0  -9   27.20    4.45
   1   0  -9   31.70    4.43
   1   0  -9   31.26    3.22
   1   0  -8   28.77    2.85
   1   0  -8   24.81    3.66
   1   0  -8   27.40    4.23
  -1   0   8   25.87    1.68
   1   0  -7   94.07    4.68
  -1   0   7   96.05    4.31
   1   0  -7   79.01    6.09
   1   0  -7   85.44    6.90
   1   0  -6   17.10    1.85
  -1   0   6   14.13    1.63
  -1   0   6   15.96    1.93
   1   0  -6   15.93    2.60
   1   0  -6   15.02    2.76
   1   0  -6   20.77    3.06
  -1   0   5  233.75    5.89
   1   0  -5  224.70    8.86
   1   0  -5  218.30    9.22
   1   0  -5  231.89    5.87
  -1   0   5  228.55    5.55
  -1   0   5  251.77    7.88
   1   0  -5  241.58    5.74
   1   0  -5  243.56    9.31
  -1   0   4   15.48    2.12
  -1   0   4   17.21    1.35
  -1   0   4   18.58    2.41
   1   0  -4   16.76    2.26
   1   0  -4   16.47    1.40
   1   0  -4   17.33    1.56
  -1   0   4   15.62    1.48
   1   0  -4   20.40    2.42
  -1   0   4   15.46    2.10
  -1   0   4   13.75    1.86
   1   0  -4   15.04    2.19
   1   0  -3   64.27    3.89
   1   0  -3   64.88    3.93
  -1   0   3   71.32    4.10
  -1   0   3   68.64    3.73
   1   0  -3   70.90    3.81
   1   0  -3   64.29    2.98
  -1   0   3   64.27    4.01
  -1   0   3   72.81    4.19
  -1   0   3   70.05    2.39
  -1   0   3   68.44    3.08
  -1   0   2  528.37   10.10
   1   0  -2  528.24    8.43
  -1   0   2  524.99    8.48
  -1   0   2  538.18    8.69
   1   0  -2  517.30    9.59
  -1   0   2  541.27    9.87
  -1   0   1 1850.85   16.13
   1   0  -1 1823.91   16.09
   1   0  -1 1830.65   15.71
  -1   0   1 1852.39   15.66
  -1   0   1 1837.47   16.23
   1   0   0  158.56    4.24
  -1   0   0  161.72    4.56
  -1   0   0  160.85    4.61
   1   0   0  160.03    4.51
   1   0   0  162.33    4.69
   1   0   1  884.97   10.99
  -1   0  -1  876.65   10.73
   1   0   2    4.03    0.81
  -1   0  -2    1.79    0.72
  -1   0  -2    1.53    0.51
   1   0   3  220.43    5.44
  -1   0  -3  217.53    7.48
  -1   0  -3  223.57    5.42
  -1   0  -4    8.89    1.82
   1   0   4   12.03    1.28
  -1   0  -4   12.34    1.28
  -1   0  -4   10.43    1.65
  -1   0  -5   85.86    4.80
  -1   0  -5   84.83    5.73
  -1   0  -5   91.97    4.75
  -1   0  -5   91.13    3.31
  -1   0  -6  200.72    7.99
  -1   0  -6  206.07    9.59
  -1   0  -6  213.08    6.72
  -1   0  -7   31.57    3.97
  -1   0  -7   39.16    2.34
  -1   0  -7   42.09    4.01
  -1   0  -8    0.17    0.86
  -1   0  -9   -0.36    0.77
  -1   0 -10   40.65    5.26
  -1   0 -11   15.45    3.57
  -1   0 -12    1.76    1.58
  -1   0 -12   -1.09    1.16
  -1   0 -13    4.63    2.10
  -1   0 -13    2.28    1.56
  -1   0 -13    2.99    1.98
  -1   0 -14   -0.34    1.29
   1   1 -15    8.40    3.25
   1   1 -14    6.71    3.18
   1   1 -14   -2.68    1.96
   1   1 -13   -1.31    1.54
   1   1 -13    1.36    1.66
   1   1 -12  109.34    9.86
   1   1 -12  104.76   10.26
   1   1 -11   23.84    3.52
   1   1 -11   22.65    4.39
   1   1 -11   18.52    4.07
   1   1 -10   54.97    5.04
   1   1 -10   57.14    6.51
   1   1 -10   56.11    6.75
   1   1  -9    0.67    0.98
   1   1  -9    0.41    1.02
  -1  -1   9    0.10    0.64
  -1  -1   9    0.50    0.34
   1   1  -9   -0.21    0.55
   1   1  -8    7.65    1.73
  -1  -1   8    7.00    1.40
   1   1  -8    5.75    1.95
   1   1  -8    4.49    1.73
   1   1  -8    6.20    0.99
  -1  -1   8    6.36    1.52
   1   1  -7   12.95    2.61
   1   1  -7   12.96    2.05
  -1  -1   7   15.19    2.19
   1   1  -7   16.68    1.68
   1   1  -7   18.60    3.19
  -1  -1   6  129.10    5.78
   1   1  -6  130.29    6.06
   1   1  -6  118.56    7.30
   1   1  -6  130.58    7.13
   1   1  -6  123.29    4.70
   1   1  -6  116.02    7.15
  -1  -1   5  109.43    5.05
   1   1  -5  105.15    5.69
   1   1  -5   96.79    6.16
   1   1  -5  108.29    4.46
   1   1  -5  106.59    6.20
   1   1  -5  109.49    5.17
  -1  -1   4  422.64    9.40
   1   1  -4  422.94   11.79
   1   1  -4  414.76    8.80
   1   1  -4  421.48    9.86
   1   1  -4  410.21    9.32
   1   1  -4  408.67   10.64
  -1  -1   3  235.01    6.63
  -1  -1   3  214.67    7.56
   1   1  -3  233.08    5.93
   1   1  -3  236.65    6.63
   1   1  -3  231.88    6.83
  -1  -1   3  226.95    7.75
   1   1  -3  229.02    7.91
   1   1  -2    0.29    0.66
   1   1  -2    1.09    0.67
  -1  -1   2    0.28    0.36
   1   1  -2    0.28    0.44
   1   1  -2    0.67    0.57
   1   1  -2    0.21    0.31
  -1  -1   2    0.22    0.54
   1   1  -2    0.39    0.28
  -1  -1   2    0.11    0.52
  -1  -1   2    0.15    0.34
  -1  -1   1  161.63    5.13
   1   1  -1  156.92    5.50
   1   1  -1  164.16    5.49
  -1  -1   1  158.22    5.77
  -1  -1   1  166.01    3.84
   1   1  -1  160.33    5.79
  -1  -1   0  105.23    4.68
   1   1   0   94.05    4.15
   1   1   0  103.92    4.78
   1   1   1    6.61    1.13
   1   1   2   46.50    2.91
  -1  -1  -3    4.46    1.28
   1   1   3    5.14    1.03
  -1  -1  -4   61.18    4.82
   1   1   4   53.89    3.13
   1   1   5   55.60    3.18
   1   1   6   67.24    3.41
  -1  -1  -6   69.68    5.42
  -1  -1  -7  100.16    7.10
  -1  -1  -7  100.45    6.91
   1   1   7  107.61    3.97
  -1  -1  -7  101.07    5.32
  -1  -1  -8  219.15   10.93
  -1  -1  -8  239.39    6.59
  -1  -1  -8  220.23   10.86
  -1  -1  -9   50.24    5.50
  -1  -1  -9   58.84    5.91
  -1  -1 -10   51.85    5.19
  -1  -1 -10   47.92    5.56
  -1  -1 -11    0.01    0.69
  -1  -1 -11    0.83    0.93
  -1  -1 -12    2.41    1.42
  -1  -1 -12    0.48    0.97
  -1  -1 -13    1.78    1.87
   1   2 -15    2.18    2.11
   1   2 -14   -0.92    1.61
   1   2 -14    4.63    2.59
   1   2 -13    0.81    1.40
   1   2 -13    0.23    1.75
   1   2 -12   -0.36    1.12
   1   2 -12    2.19    1.75
   1   2 -12   -0.39    0.82
   1   2 -11   11.51    3.21
   1   2 -11   11.31    3.18
   1   2 -11    9.74    2.48
   1   2 -10   68.31    7.26
   1   2 -10   55.23    6.53
  -1  -2  10   53.13    4.23
   1   2 -10   56.30    3.31
   1   2 -10   55.13    5.57
   1   2  -9    0.99    0.55
   1   2  -9    1.91    1.18
   1   2  -9    0.71    0.88
   1   2  -9    1.32    1.30
   1   2  -8    9.18    1.61
   1   2  -8    8.91    2.43
   1   2  -8    9.34    2.13
   1   2  -8    7.63    2.19
  -1  -2   7   29.83    3.83
  -1  -2   7   34.26    3.69
   1   2  -7   36.41    4.03
   1   2  -7   29.85    2.80
   1   2  -7   34.30    4.13
   1   2  -7   35.77    4.53
   1   2  -7   30.67    3.64
   1   2  -6   34.99    3.68
  -1  -2   6   33.60    3.59
   1   2  -6   29.97    3.89
  -1  -2   6   32.58    3.78
   1   2  -6   34.84    3.09
   1   2  -6   34.83    3.82
  -1  -2   5   10.78    1.93
   1   2  -5   12.08    2.39
  -1  -2   5   13.42    2.31
   1   2  -5    8.34    1.76
   1   2  -5   11.44    1.96
  -1  -2   4  158.06    7.66
  -1  -2   4  159.33    7.07
   1   2  -4  156.02    7.63
  -1  -2   4  159.27    7.40
   1   2  -4  162.80    6.39
   1   2  -3  113.80    5.99
  -1  -2   3  114.14    6.10
  -1  -2   3  104.05    5.75
   1   2  -3  117.82    4.45
   1   2  -3  110.23    5.72
   1   2  -3  107.84    5.92
  -1  -2   3  107.07    5.61
   1   2  -2   28.39    2.70
   1   2  -2   21.79    2.46
   1   2  -2   24.87    1.51
  -1  -2   2   31.17    3.09
   1   2  -2   23.60    2.70
  -1  -2   1  346.73    9.93
   1   2  -1  346.87    8.27
   1   2  -1  344.78   10.00
   1   2   0    0.10    0.35
   1   2   0    1.08    0.67
  -1  -2  -1   37.11    1.81
   1   2   1   37.63    3.51
   1   2   1   41.78    2.83
  -1  -2  -1   37.30    2.70
  -1  -2  -2  334.00    9.38
  -1  -2  -3  211.16    8.43
  -1  -2  -4   24.76    3.29
   1   2   5   75.36    4.44
  -1  -2  -6   -0.24    0.65
   1   2   6    2.02    0.84
   1   2   7   -0.09    0.53
  -1  -2  -7   -0.07    0.34
  -1  -2  -8    3.17    1.10
   1   2   8    2.98    0.92
  -1  -2  -8    3.46    1.77
  -1  -2  -9  133.48    7.11
  -1  -2  -9  130.24    8.84
   1   2   9  129.16    4.66
  -1  -2  -9  115.20    9.08
  -1  -2  -9  125.20   10.02
  -1  -2 -10   37.60    4.07
  -1  -2 -10   33.10    4.62
  -1  -2 -10   32.11    5.48
  -1  -2 -10   39.57    5.57
  -1  -2 -11    0.01    0.59
  -1  -2 -11   -2.71    1.89
  -1  -2 -12    2.70    1.87
  -1  -2 -13    7.16    3.14
  -1  -3  15    2.76    2.05
  -1  -3  14    4.80    2.64
   1   3 -14    7.26    3.17
   1   3 -14    6.10    2.83
   1   3 -13    1.42    1.25
   1   3 -13   -1.80    1.69
  -1  -3  13    1.50    1.24
   1   3 -12   -1.66    1.36
   1   3 -12    0.13    1.54
  -1  -3  12    0.44    1.05
   1   3 -12   -0.29    1.17
   1   3 -11    3.94    1.83
   1   3 -11    6.87    2.67
  -1  -3  11    2.91    1.87
   1   3 -11    5.74    2.37
   1   3 -10  130.98    9.44
   1   3 -10  140.11   10.89
   1   3 -10  125.20    6.33
  -1  -3  10  118.69    8.93
   1   3 -10  132.50   10.07
   1   3  -9   32.04    4.50
  -1  -3   9   29.73    4.34
   1   3  -9   32.01    3.31
   1   3  -9   31.18    4.56
   1   3  -9   29.43    4.82
   1   3  -8    8.01    2.24
   1   3  -8    7.94    2.46
  -1  -3   8    9.16    2.31
   1   3  -8   11.37    2.61
   1   3  -7   47.16    5.03
  -1  -3   7   46.07    4.94
   1   3  -7   49.81    5.61
   1   3  -7   46.12    4.75
   1   3  -6   52.90    5.14
  -1  -3   6   45.87    4.72
   1   3  -6   39.67    3.97
  -1  -3   5   36.41    4.04
   1   3  -5   33.10    3.21
   1   3  -4   57.53    4.78
   1   3  -4   49.49    3.34
   1   3  -3   15.14    2.48
  -1  -3   3   14.94    2.47
   1   3  -3   16.26    2.50
   1   3  -3   16.67    2.53
   1   3  -3   16.95    1.53
  -1  -3   3   16.66    2.63
   1   3  -2   70.10    5.15
   1   3  -2   71.88    4.68
   1   3  -2   77.50    5.40
  -1  -3   2   84.37    5.66
  -1  -3   2   81.32    5.74
   1   3  -1   13.75    1.87
  -1  -3   1   15.42    2.43
   1   3  -1   12.92    2.28
   1   3   0  229.37    9.63
   1   3   0  223.71    6.25
   1   3   0  219.85    6.66
   1   3   1  449.16   13.73
  -1  -3  -1  447.65    7.72
   1   3   1  430.71   10.56
   1   3   2   43.91    3.82
  -1  -3  -2   38.47    2.85
   1   3   3   73.00    5.44
  -1  -3  -3   89.74    5.13
  -1  -3  -4   35.91    3.67
  -1  -3  -5    1.58    0.97
  -1  -3  -6    4.23    1.81
  -1  -3  -6    2.56    1.33
  -1  -3  -7  126.45    8.97
   1   3   7  138.47    7.07
  -1  -3  -7  130.34    9.63
  -1  -3  -8  244.75   13.80
   1   3   8  261.00    9.52
  -1  -3  -8  241.96   13.38
  -1  -3  -9    1.67    1.82
  -1  -3  -9    1.03    1.13
  -1  -3 -10   -0.05    0.77
  -1  -3 -10    2.29    1.42
  -1  -3 -10    1.45    1.40
  -1  -3 -11    5.32    2.11
  -1  -3 -11    9.43    3.17
  -1  -3 -11    9.33    3.10
  -1  -3 -12   -1.97    1.90
  -1  -3 -13    5.69    2.87
  -1  -4  14    6.22    2.68
   1   4 -14    4.90    2.82
   1   4 -13    6.86    3.09
  -1  -4  13    6.40    2.56
   1   4 -13   15.09    3.87
   1   4 -13    6.22    3.10
   1   4 -12    4.10    2.36
  -1  -4  12    5.88    2.39
   1   4 -12    9.58    3.31
   1   4 -12    2.56    1.94
   1   4 -11   20.70    4.39
   1   4 -11   19.81    4.60
  -1  -4  11   17.58    3.76
   1   4 -11   17.01    3.92
   1   4 -10    2.89    1.80
   1   4 -10    5.89    1.61
   1   4 -10    0.89    1.36
  -1  -4  10    4.78    2.13
   1   4 -10    3.42    1.71
   1   4  -9    8.27    2.61
  -1  -4   9    5.01    2.01
   1   4  -9    8.19    2.73
   1   4  -9    4.51    1.78
   1   4  -8    3.31    1.58
  -1  -4   8    3.35    1.54
   1   4  -8    3.11    1.46
  -1  -4   7   73.86    6.66
   1   4  -7   63.88    5.48
   1   4  -6   23.08    2.97
   1   4  -5  188.20    7.33
   1   4  -4   -0.08    0.84
   1   4  -4   -0.06    0.32
   1   4  -3  118.17    3.23
   1   4  -3  120.66    7.57
   1   4  -2   33.97    3.51
   1   4  -2   38.78    4.28
   1   4  -1   42.99    3.57
   1   4  -1   41.24    4.49
   1   4   0    0.30    0.73
   1   4   0    1.64    0.69
   1   4   0    2.28    0.87
  -1  -4  -1  149.14    4.58
   1   4   1  143.80    6.99
   1   4   1  160.72    9.05
  -1  -4  -2   33.82    2.78
   1   4   2   31.30    4.14
   1   4   2   34.67    3.76
   1   4   3   69.90    5.78
  -1  -4  -3   72.01    4.73
   1   4   4   49.28    5.19
  -1  -4  -4   42.67    4.07
  -1  -4  -5   19.18    3.08
  -1  -4  -6  146.12   10.55
  -1  -4  -6  149.50    9.21
  -1  -4  -7  111.94    8.58
  -1  -4  -7  112.75    9.69
   1   4   8   -0.11    0.39
  -1  -4  -8    0.31    0.56
  -1  -4  -8    0.05    0.69
  -1  -4  -9   -0.75    1.23
  -1  -4  -9    0.75    1.14
  -1  -4 -10    4.93    2.75
  -1  -4 -10    1.59    1.64
  -1  -4 -11   -3.53    2.31
  -1  -4 -11   -1.09    1.53
  -1  -4 -12   16.49    4.98
  -1  -4 -12    8.80    3.52
   1   5 -14   -3.32    2.44
   1   5 -13    4.72    2.82
   1   5 -13    5.71    3.08
   1   5 -12   10.29    3.36
   1   5 -12   13.81    4.24
  -1  -5  12    9.96    3.24
   1   5 -11   26.54    5.65
  -1  -5  11   33.22    5.40
   1   5 -11   33.20    5.31
  -1  -5  10   58.96    7.66
   1   5 -10   68.56    8.47
  -1  -5  10   70.35    7.63
   1   5 -10   82.80    7.84
   1   5  -9    1.51    1.45
   1   5  -9    0.72    0.99
   1   5  -8    0.34    0.76
   1   5  -7   -0.35    0.67
   1   5  -6   -0.28    0.53
   1   5  -5    3.47    0.95
   1   5  -4   21.72    3.61
   1   5  -4   24.54    1.85
   1   5  -3   56.39    5.71
   1   5  -2   71.20    5.47
   1   5  -2   57.00    5.77
   1   5  -1   11.12    2.64
   1   5  -1   12.08    2.03
   1   5   0    1.69    0.72
   1   5   0    2.49    1.01
   1   5   0    1.33    1.03
   1   5   1   14.29    2.99
   1   5   1   11.01    2.22
   1   5   1   13.05    1.55
   1   5   2    1.14    1.00
   1   5   2    1.44    1.16
  -1  -5  -3    0.37    0.64
   1   5   3    0.52    0.92
   1   5   3   -0.08    0.68
   1   5   4    2.59    1.43
  -1  -5  -4    1.81    0.92
  -1  -5  -5   29.84    3.85
  -1  -5  -6   82.60    7.02
  -1  -5  -6   87.35    8.80
  -1  -5  -7    3.65    1.69
  -1  -5  -7    2.56    1.63
  -1  -5  -8    4.71    1.85
  -1  -5  -8    5.63    2.63
  -1  -5  -9    2.26    1.91
  -1  -5  -9   -0.79    1.29
  -1  -5 -10    6.34    3.52
  -1  -5 -10   10.52    3.48
  -1  -5 -11    3.07    2.08
  -1  -5 -11    5.48    3.29
  -1  -5 -12    1.00    1.40
   1   6 -12   11.84    4.09
   1   6 -11    2.29    2.17
  -1  -6  10    0.69    1.08
   1   6 -10   -0.09    1.21
   1   6  -9    2.74    2.29
   1   6  -9    5.49    1.96
   1   6  -8    1.89    1.70
   1   6  -8   -0.01    0.55
   1   6  -7    6.19    1.65
   1   6  -6    0.34    0.48
   1   6  -5   39.21    2.60
   1   6  -4    5.20    2.00
   1   6  -3    6.19    2.13
   1   6  -3    7.82    2.15
   1   6  -2   14.40    3.20
   1   6  -2   14.33    2.72
   1   6  -1    1.25    0.83
   1   6  -1    0.28    1.05
   1   6   0    1.70    1.38
   1   6   0    2.46    0.94
   1   6   0   -0.59    0.64
   1   6   1   21.29    2.07
   1   6   1   21.43    3.35
   1   6   1   17.05    3.55
   1   6   2    0.24    1.00
   1   6   2   -0.59    0.86
   1   6   3   13.61    3.02
   1   6   3   11.54    3.18
   1   6   4   38.54    5.31
   1   6   4   30.65    5.37
   1   6   5    0.11    1.31
   1   6   5    2.07    1.67
  -1  -6  -6    5.05    2.60
  -1  -6  -7   -0.69    0.91
  -1  -6  -7   -1.28    1.61
  -1  -6  -8    1.01    0.97
  -1  -6  -9    3.45    2.35
   1   7 -11    0.81    1.70
   1   7 -10   18.13    4.86
  -1  -7  10   10.92    4.19
  -1  -7   9    3.12    2.23
   1   7  -9    3.88    2.31
   1   7  -8    0.24    1.23
   1   7  -7   -1.11    1.29
   1   7  -6    6.40    2.60
   1   7  -5    0.99    1.12
   1   7  -4    0.45    1.08
   1   7  -4   -0.91    1.05
   1   7  -3    6.60    2.48
   1   7  -3    7.59    2.33
   1   7  -2    0.32    1.06
   1   7  -2    0.61    0.90
   1   7  -1    1.68    1.31
   1   7  -1    2.81    1.32
   1   7   0   22.87    4.46
   1   7   0   23.16    3.69
   1   7   1   19.22    3.58
   1   7   1   32.76    5.35
   1   7   2   13.34    3.33
   1   7   2   14.43    3.15
   1   7   3   40.53    5.60
   1   7   3   45.19    6.59
   1   7   4    0.99    1.24
   1   7   4    0.74    1.88
   1   7   5   -0.71    1.51
  -1  -7  -5   -0.01    0.59
  -1  -7  -5    0.34    1.22
   1   7   6    4.87    2.69
  -1  -7  -6    3.60    2.29
  -1  -7  -6    2.13    2.57
  -1  -7  -7    1.59    1.63
   1   7   7   -3.33    2.52
  -1  -8  10    0.88    1.49
   1   8  -9    2.98    1.85
  -1  -8   9    0.94    1.72
   1   8  -8    1.73    1.78
  -1  -8   8    1.69    1.98
   1   8  -7    6.27    3.09
  -1  -8   7    3.35    2.57
   1   8  -6    4.97    2.38
   1   8  -5    0.64    1.02
   1   8  -4    8.21    2.94
   1   8  -4   15.77    3.62
   1   8  -3   39.88    6.09
   1   8  -2   -0.42    1.24
   1   8  -1    4.94    2.50
   1   8   0   -1.04    1.36
   1   8   1    3.53    2.11
   1   8   2    3.82    2.51
   1   8   3    0.42    1.19
  -1  -8  -3    3.56    2.74
  -1  -8  -4    1.81    1.31
   1   8   4    1.96    1.89
  -1  -8  -4   -0.05    0.67
  -1  -8  -5    0.17    0.86
  -1  -8  -5    0.42    1.18
   1   8   5   -2.21    1.98
  -1  -8  -6   -0.03    1.17
   1   8   6   -0.38    1.70
   1   9  -8    5.10    2.73
  -1  -9   5   11.13    5.02
  -1  -9   4    0.36    1.20
  -1  -9   3    0.47    1.33
   1   9  -3    7.61    3.00
   1   9  -2   -2.96    2.17
  -1  -9   2    1.58    1.96
   1   9  -1    4.14    2.80
  -1  -9   1    3.70    3.09
   1   9   0    8.88    3.21
  -1  -9   0    6.40    3.68
   1   9   1   12.10    3.95
  -1  -9  -1   13.01    5.19
  -1  -9  -2    1.49    1.81
   1   9   2    3.82    2.24
   1   9   3    4.21    2.55
   1   9   4    0.03    2.11
   2 -10  -2    8.07    3.11
   2  -9  -6    0.49    1.22
   2  -9  -5   20.72    6.60
   2  -9  -4    2.41    2.40
  -2   9   4    3.22    2.46
   2  -9  -4   -1.05    1.42
   2  -9  -3    2.12    2.11
   2  -9  -3    3.00    2.11
   2  -9  -2    3.84    2.21
   2  -9  -2    3.84    2.91
   2  -9  -1   -0.43    1.17
   2  -9  -1    4.56    2.27
   2  -9   0    3.31    2.78
   2  -9   0    0.33    0.83
   2  -9   1   -0.26    1.14
   2  -9   2    2.90    2.62
   2  -9   3    0.81    1.44
   2  -9   4    1.69    2.24
   2  -9   5    2.79    2.64
   2  -9   6    1.17    2.10
   2  -9   7   -0.24    1.14
   2  -9   8    0.69    1.59
   2  -8  -7    0.43    0.97
  -2   8   7    1.11    1.72
   2  -8  -6   13.70    5.28
  -2   8   6   14.19    4.32
   2  -8  -5    1.76    1.96
  -2   8   5    2.39    2.12
   2  -8  -4    4.76    2.46
   2  -8  -4    3.69    2.74
  -2   8   4    0.00    1.43
   2  -8  -3    2.05    2.03
   2  -8  -3    2.13    2.07
   2  -8  -2    0.33    0.93
   2  -8  -2    4.79    2.23
   2  -8  -1    4.19    2.03
   2  -8  -1   -0.19    0.94
   2  -8   0    2.71    1.56
   2  -8   0    3.24    2.49
   2  -8   1    0.91    1.64
   2  -8   1    0.68    0.96
   2  -8   2    0.93    1.54
   2  -8   2    0.55    0.75
  -2   8  -3    1.29    1.53
   2  -8   3   -0.54    1.14
  -2   8  -4    4.13    2.94
   2  -8   4    5.87    3.29
   2  -8   5    2.58    2.27
  -2   8  -5    4.04    2.34
  -2   8  -6   -1.77    1.76
   2  -8   6    0.32    1.11
   2  -8   7    0.37    1.15
  -2   8  -7    2.33    1.94
   2  -8   8    0.46    1.26
  -2   8  -8    0.19    1.21
   2  -8   9    1.93    2.06
  -2   7   8   -1.76    2.04
   2  -7  -7    6.04    3.26
  -2   7   7    4.78    2.68
   2  -7  -6    7.93    3.62
  -2   7   6    3.41    2.13
   2  -7  -5   22.04    5.96
  -2   7   5   28.21    5.56
   2  -7  -4   -0.55    1.09
   2  -7  -4    3.26    2.28
   2  -7  -3    2.95    2.07
  -2   7   3    1.60    1.18
   2  -7  -3    1.11    1.34
   2  -7  -2   -0.01    0.40
  -2   7   2    0.62    0.71
   2  -7  -2    1.17    1.30
  -2   7   1   19.88    2.53
   2  -7  -1   28.11    6.59
   2  -7  -1   27.53    4.50
   2  -7   0    0.74    1.21
   2  -7   0    3.68    1.64
   2  -7   1    1.46    1.67
  -2   7  -1   -0.33    1.38
   2  -7   1    0.60    0.86
   2  -7   2    1.70    1.71
  -2   7  -2    4.70    2.33
   2  -7   2    2.64    1.31
  -2   7  -3    0.69    1.27
   2  -7   3    1.21    1.61
   2  -7   3    1.49    0.91
  -2   7  -4    2.21    1.65
   2  -7   4    0.81    1.38
   2  -7   5    2.23    2.03
  -2   7  -5    1.38    1.61
  -2   7  -6    0.82    1.59
   2  -7   6   -1.04    1.41
   2  -7   7   -1.08    1.45
  -2   7  -7    1.22    1.72
  -2   7  -8    1.96    1.42
   2  -7   8   -0.77    1.43
  -2   7  -9    5.55    2.77
   2  -7   9    6.54    3.21
  -2   7 -10    4.69    2.77
   2  -6 -11    5.55    2.68
  -2   6  10   -0.02    1.53
   2  -6 -10    1.19    1.54
  -2   6   9    0.65    1.35
  -2   6   8   -0.59    1.17
   2  -6  -8    0.42    0.91
   2  -6  -7    4.06    2.35
  -2   6   7    8.49    3.17
   2  -6  -6    6.83    3.18
  -2   6   6    8.41    2.85
   2  -6  -5    3.42    2.25
  -2   6   5    4.03    2.12
   2  -6  -4    0.52    1.03
   2  -6  -4    1.53    1.54
   2  -6  -3   35.13    6.88
   2  -6  -3   32.26    4.90
   2  -6  -2    1.02    1.27
  -2   6   2    0.77    0.70
   2  -6  -2   -0.09    0.82
   2  -6  -1   -0.10    0.79
  -2   6   1   -0.09    0.57
   2  -6  -1    1.14    0.99
  -2   6   0    0.64    0.38
  -2   6   0    0.52    0.74
   2  -6   0    1.74    1.64
   2  -6   0    0.38    1.00
  -2   6  -1    0.75    0.75
   2  -6   1    1.92    1.77
   2  -6   1    2.86    1.38
  -2   6  -2   61.84    6.59
   2  -6   2   54.76    8.47
   2  -6   2   53.92    4.78
  -2   6  -3   52.90    6.34
   2  -6   3   50.25    8.12
  -2   6  -3   45.64    3.34
   2  -6   3   48.18    4.12
  -2   6  -4  127.33   10.17
   2  -6   4  133.58   13.26
   2  -6   5   34.53    6.78
  -2   6  -5   31.09    5.26
   2  -6   6   10.66    3.84
  -2   6  -6   20.55    4.43
   2  -6   7    2.20    1.82
  -2   6  -7    0.81    1.31
  -2   6  -8    2.57    2.15
   2  -6   8    3.31    2.17
  -2   6  -9    5.88    2.85
   2  -6   9    2.47    1.88
  -2   6 -10    3.55    2.38
   2  -6  10    4.25    2.40
  -2   6 -11    0.56    1.34
  -2   6 -12    2.35    2.48
   2  -5 -12   -0.78    1.72
  -2   5  11    1.70    1.87
   2  -5 -11    1.23    1.62
   2  -5 -10    1.74    1.62
  -2   5  10    1.56    1.53
   2  -5  -9    9.91    3.19
  -2   5   9    7.85    3.20
   2  -5  -8    2.67    1.75
  -2   5   8    5.14    2.47
   2  -5  -8    2.76    1.83
  -2   5   7    0.75    1.20
   2  -5  -7   -0.97    1.09
   2  -5  -6    1.41    1.45
  -2   5   6    0.56    1.25
   2  -5  -5   23.27    5.18
  -2   5   5   13.79    3.43
   2  -5  -4   25.31    3.22
   2  -5  -4   20.21    4.82
   2  -5  -3  184.51    8.90
   2  -5  -3  188.83   14.54
   2  -5  -2    6.52    2.68
  -2   5   1    3.02    1.32
   2  -5  -1    4.79    2.39
   2  -5  -1    3.66    1.47
  -2   5   1    6.06    1.10
  -2   5   0    2.18    0.45
  -2   5   0    2.98    1.20
   2  -5   0    2.10    1.70
   2  -5   0    2.07    1.05
  -2   5  -1    1.04    0.96
   2  -5   1    0.62    0.95
  -2   5  -2   28.50    4.16
   2  -5   2   27.13    5.51
  -2   5  -3    8.36    2.50
   2  -5   3    4.82    2.33
  -2   5  -3    7.89    1.02
  -2   5  -4   11.49    2.88
   2  -5   4   12.46    3.79
   2  -5   4   11.69    1.49
  -2   5  -5   22.88    4.20
   2  -5   5   24.39    5.18
   2  -5   5   24.08    2.62
   2  -5   6   -1.80    0.94
  -2   5  -6    0.81    1.13
   2  -5   6   -0.16    0.61
  -2   5  -7    9.05    3.02
   2  -5   7    9.21    3.16
  -2   5  -8   10.90    3.34
   2  -5   8    6.80    2.74
  -2   5  -9    3.96    2.09
   2  -5   9    5.87    2.50
   2  -5  10    1.00    1.11
  -2   5 -10    6.51    2.97
  -2   5 -11    6.12    2.83
  -2   5 -12    2.77    2.06
  -2   5 -13    3.97    2.75
   2  -4 -12    3.44    2.44
  -2   4  11    6.66    3.09
   2  -4 -11    8.00    3.31
  -2   4  10    0.97    1.51
   2  -4 -10    3.55    2.62
   2  -4  -9   16.31    3.77
  -2   4   9   19.16    4.53
   2  -4  -9   16.89    4.12
   2  -4  -8   48.73    6.51
   2  -4  -8   58.51    7.26
  -2   4   8   63.83    7.66
   2  -4  -7    1.57    1.33
  -2   4   7    0.30    1.01
   2  -4  -7    1.14    1.17
   2  -4  -6    0.54    0.38
   2  -4  -6   -1.66    1.28
  -2   4   6    0.67    0.81
   2  -4  -6    0.09    0.83
   2  -4  -5   17.39    2.02
   2  -4  -5   14.50    3.71
  -2   4   5   20.21    3.80
   2  -4  -4  112.76    5.58
   2  -4  -4  103.67    9.74
   2  -4  -3    1.43    0.71
   2  -4  -3    0.91    1.10
  -2   4   2    5.13    1.31
   2  -4  -2    8.24    1.72
   2  -4  -2    6.78    2.49
  -2   4   1   46.62    4.13
   2  -4  -1   50.47    6.70
   2  -4  -1   51.63    4.48
  -2   4   0   23.34    3.08
   2  -4   0   21.92    3.10
   2  -4   0   20.50    4.34
   2  -4   1    0.92    1.09
  -2   4  -1    1.79    1.12
  -2   4  -2 1533.18   27.67
   2  -4   2 1583.42   37.07
  -2   4  -3   25.79    3.78
   2  -4   3   26.60    1.71
   2  -4   3   29.12    5.09
  -2   4  -4   98.51    7.67
   2  -4   4  116.31   10.10
   2  -4   4  114.22    4.89
  -2   4  -5    7.40    2.31
   2  -4   5    6.13    2.39
  -2   4  -6    2.10    1.24
   2  -4   6    1.02    1.17
   2  -4   7    2.63    1.62
  -2   4  -7    1.21    1.31
   2  -4   8   20.74    4.22
  -2   4  -8   24.00    4.61
  -2   4  -9   -1.54    1.52
   2  -4   9    5.06    2.10
  -2   4 -10    1.07    1.54
   2  -4  10    0.38    0.71
  -2   4 -11    1.73    1.73
  -2   4 -12    3.45    2.31
  -2   4 -13    7.30    3.29
  -2   4 -14    9.17    3.64
   2  -3 -13   21.51    5.47
   2  -3 -12    2.95    1.91
   2  -3 -11   12.30    3.74
   2  -3 -10    1.17    1.26
  -2   3  10    7.53    2.94
   2  -3  -9   46.40    6.45
   2  -3  -9   52.56    6.11
  -2   3   9   39.72    6.09
   2  -3  -8   39.72    5.44
  -2   3   8   32.46    5.25
   2  -3  -8   34.05    5.32
  -2   3   7  237.09   13.28
   2  -3  -7  253.36   13.55
   2  -3  -6   28.35    4.65
   2  -3  -6   23.93    3.98
  -2   3   6   27.23    4.34
   2  -3  -5   54.95    5.68
   2  -3  -5   68.42    7.24
  -2   3   5   58.47    5.97
   2  -3  -5   68.58    2.54
   2  -3  -4   58.67    2.99
   2  -3  -4   55.83    6.47
  -2   3   3   85.42    4.07
   2  -3  -3   95.93    4.41
   2  -3  -3   93.26    8.25
  -2   3   2    5.78    1.22
   2  -3  -2    5.60    1.25
  -2   3   2    8.33    2.43
   2  -3  -2    6.47    2.22
  -2   3   2    6.01    1.55
  -2   3   1   63.20    4.24
  -2   3   1   68.03    6.93
   2  -3  -1   58.73    6.49
   2  -3  -1   68.38    4.46
  -2   3   1   61.57    4.54
  -2   3   0    7.01    2.21
  -2   3   0    7.10    1.60
   2  -3   0    9.09    1.88
   2  -3   0    6.28    2.25
  -2   3   0    9.51    1.68
  -2   3  -1   33.82    3.58
   2  -3   1   39.79    3.92
  -2   3  -1   44.74    5.64
   2  -3   1   30.52    4.69
  -2   3  -1   41.01    3.04
  -2   3  -2   22.48    3.13
   2  -3   2   18.69    3.68
  -2   3  -2   22.06    4.00
  -2   3  -2   19.79    1.79
   2  -3   3    6.31    2.15
  -2   3  -3    8.52    2.53
  -2   3  -3    8.43    2.07
  -2   3  -4    4.02    1.55
  -2   3  -4    2.57    1.40
   2  -3   4    2.72    1.42
  -2   3  -5    3.62    1.52
   2  -3   5    0.51    0.64
   2  -3   6    2.98    1.53
  -2   3  -6    4.95    1.88
   2  -3   6    3.89    0.73
  -2   3  -7   53.77    6.18
  -2   3  -7   63.01    6.64
   2  -3   7   54.32    6.21
  -2   3  -8   16.17    3.71
   2  -3   8   13.93    3.12
  -2   3  -9    0.67    1.05
   2  -3   9    0.31    0.59
  -2   3 -10   25.35    5.06
  -2   3 -11   11.70    3.59
  -2   3 -12    5.85    2.74
  -2   3 -13   -0.26    1.22
  -2   3 -14   -4.39    2.58
   2  -2 -13    0.19    1.31
   2  -2 -12   -0.03    1.14
   2  -2 -11   -1.13    1.49
   2  -2 -10    2.46    1.74
  -2   2   9    1.88    1.61
  -2   2   9    1.85    0.98
   2  -2  -9    1.28    1.22
  -2   2   8   19.17    2.48
  -2   2   8   15.25    3.44
  -2   2   8   17.64    3.10
   2  -2  -8   17.04    3.63
   2  -2  -7   20.94    3.73
  -2   2   7   20.77    3.70
  -2   2   7   19.50    2.51
  -2   2   7   21.61    3.50
   2  -2  -7   17.75    3.49
   2  -2  -6   50.21    5.46
  -2   2   6   57.86    5.80
  -2   2   6   59.80    4.41
   2  -2  -6   59.00    6.26
  -2   2   6   57.43    5.79
  -2   2   5    3.98    1.11
  -2   2   5    4.23    1.64
  -2   2   5    5.14    1.79
   2  -2  -5    3.25    1.31
   2  -2  -5    5.51    1.96
  -2   2   4  104.84    7.87
  -2   2   4  108.18    5.89
   2  -2  -4   98.38    7.89
   2  -2  -4   92.55    6.57
  -2   2   3    4.25    0.71
  -2   2   3    4.66    1.68
   2  -2  -3    4.24    1.65
  -2   2   3    4.98    1.51
  -2   2   3    2.40    0.92
  -2   2   2   12.61    1.50
   2  -2  -2    9.70    2.52
   2  -2  -2   10.98    1.47
  -2   2   2   13.85    2.86
  -2   2   2   11.96    2.19
  -2   2   1  233.16    7.24
   2  -2  -1  243.72    7.51
  -2   2   1  248.91   12.00
   2  -2  -1  217.76   11.42
  -2   2   1  236.53    5.60
  -2   2   0  612.65   13.06
   2  -2   0  633.59   13.33
  -2   2   0  655.68   19.48
   2  -2   0  594.95   18.77
  -2   2   0  631.59    7.64
  -2   2  -1    0.37    0.58
   2  -2   1    1.35    0.91
  -2   2  -1   -0.36    0.60
  -2   2  -1    0.29    0.27
   2  -2   1    0.19    0.51
   2  -2   1    0.10    0.28
  -2   2  -2  185.36    8.23
   2  -2   2  183.34    8.25
  -2   2  -2  191.60   10.76
   2  -2   2  172.96   10.10
  -2   2  -3    8.07    1.91
  -2   2  -3    5.92    1.98
   2  -2   3    2.97    1.46
  -2   2  -3    5.15    1.38
  -2   2  -4   80.71    6.19
  -2   2  -4   91.60    7.50
  -2   2  -4   89.80    5.33
   2  -2   4   83.55    7.08
  -2   2  -5   10.84    2.58
  -2   2  -5    8.83    2.32
  -2   2  -5   11.86    2.03
   2  -2   5    8.37    2.28
  -2   2  -6    3.41    1.60
   2  -2   6    3.48    1.47
  -2   2  -6    5.23    1.40
  -2   2  -6    5.10    1.80
  -2   2  -7   24.82    4.16
  -2   2  -7   32.42    4.36
  -2   2  -7   27.13    2.99
   2  -2   7   19.85    3.46
  -2   2  -8   18.03    3.80
  -2   2  -8   19.82    3.27
  -2   2  -9    0.45    0.86
  -2   2 -10    0.94    1.15
  -2   2 -11   21.29    4.68
  -2   2 -12    1.94    1.29
  -2   2 -13    3.70    2.22
  -2   2 -14    8.62    3.36
   2  -1 -14   19.77    5.14
   2  -1 -13    1.83    1.82
   2  -1 -12   -0.81    1.42
   2  -1 -11   98.66   10.08
   2  -1 -10   29.25    5.17
  -2   1   9   61.34    5.18
  -2   1   9   65.81    4.03
   2  -1  -9   64.66    7.32
  -2   1   8   12.30    1.83
  -2   1   8   16.63    2.84
  -2   1   8   12.07    2.90
   2  -1  -8   11.60    2.93
  -2   1   7   16.53    2.91
  -2   1   7   17.31    3.21
   2  -1  -7   16.56    3.21
  -2   1   7   18.12    2.29
  -2   1   6   30.67    4.02
  -2   1   6   32.58    3.06
  -2   1   6   29.41    3.88
   2  -1  -6   30.81    4.15
  -2   1   5   72.38    6.18
  -2   1   5   64.25    4.27
  -2   1   5   64.02    5.24
   2  -1  -5   70.08    5.80
   2  -1  -4  141.91    9.13
  -2   1   4  162.88    7.91
  -2   1   4  172.85    9.47
  -2   1   4  158.95    6.68
  -2   1   4  150.01    7.45
  -2   1   4  158.20    8.08
   2  -1  -4  149.65    7.88
  -2   1   3  412.99    6.62
  -2   1   3  452.96   15.24
  -2   1   3  427.29   10.81
  -2   1   3  422.45   12.32
   2  -1  -3  402.84   15.17
  -2   1   3  426.38   10.81
  -2   1   2  189.72    5.38
  -2   1   2  200.54   10.05
  -2   1   2  197.04    7.26
   2  -1  -2  198.24   10.51
  -2   1   2  193.41    7.88
  -2   1   2  195.47    6.77
   2  -1  -1   11.74    2.56
  -2   1   1   13.83    1.68
  -2   1   1   12.16    2.49
  -2   1   1   13.96    1.79
   2  -1  -1   11.03    1.83
  -2   1   1   13.76    1.62
  -2   1   1   14.60    2.00
   2  -1  -1   13.57    1.64
   2  -1   0   10.79    2.46
  -2   1   0   12.46    1.50
  -2   1   0    8.82    1.59
  -2   1   0   10.64    1.64
  -2   1   0   10.60    2.35
  -2   1   0   11.94    1.52
   2  -1   0    8.57    1.58
   2  -1   0   11.29    1.41
  -2   1  -1   54.69    4.05
   2  -1   1   53.36    2.80
  -2   1  -1   56.16    5.40
  -2   1  -1   58.24    3.99
   2  -1   1   48.09    5.11
   2  -1   1   50.57    3.16
  -2   1  -2    3.15    1.12
  -2   1  -2    3.42    1.41
  -2   1  -2    4.38    1.20
   2  -1   2    2.27    1.20
  -2   1  -3   60.42    5.72
  -2   1  -3   55.54    3.95
   2  -1   3   46.58    5.09
  -2   1  -3   57.98    4.85
  -2   1  -4   33.07    3.93
  -2   1  -4   34.79    4.37
  -2   1  -4   34.73    3.14
  -2   1  -5    0.54    0.71
  -2   1  -5    1.01    0.77
  -2   1  -5    1.48    0.70
  -2   1  -6   19.72    3.44
  -2   1  -6   22.01    3.42
  -2   1  -6   23.81    2.58
  -2   1  -6   20.32    2.22
  -2   1  -7   46.37    5.55
  -2   1  -7   31.57    4.00
  -2   1  -7   39.48    3.24
  -2   1  -7   40.03    3.34
  -2   1  -8   70.46    7.19
  -2   1  -8   66.12    5.47
  -2   1  -8   74.92    4.98
  -2   1  -9  116.18    9.69
  -2   1 -10   59.94    7.30
  -2   1 -11   25.43    4.94
  -2   1 -12    2.32    1.81
  -2   1 -13   -0.20    1.24
  -2   1 -14   -1.84    1.83
   2   0 -14    2.04    1.84
   2   0 -13   16.90    4.52
   2   0 -12    3.81    2.51
   2   0 -11    0.88    1.16
   2   0 -10    4.55    2.18
  -2   0   9  111.07    7.12
   2   0  -9  109.51    9.23
  -2   0   8    1.32    0.85
  -2   0   8    1.57    0.64
   2   0  -8    2.73    1.48
  -2   0   7    9.92    1.65
  -2   0   7   11.39    1.38
  -2   0   7   12.49    2.52
   2   0  -7   11.60    1.85
   2   0  -7   13.53    2.90
  -2   0   6   85.18    3.51
   2   0  -6   89.20    5.11
  -2   0   6   93.23    6.84
  -2   0   6   81.90    5.82
  -2   0   6   89.62    5.08
   2   0  -6   93.55    6.85
  -2   0   5   34.56    2.28
   2   0  -5   41.36    4.23
   2   0  -5   36.60    3.25
  -2   0   5   34.61    4.17
  -2   0   5   39.41    3.68
  -2   0   5   30.21    2.99
  -2   0   4   10.72    1.78
  -2   0   4   10.87    2.10
  -2   0   4   10.22    2.03
   2   0  -4   11.57    2.12
  -2   0   4   11.06    2.38
  -2   0   4   13.15    1.96
   2   0  -4   10.70    1.80
  -2   0   4   10.30    2.04
  -2   0   3  343.34   10.84
  -2   0   3  345.87   10.60
   2   0  -3  340.90    9.78
  -2   0   3  356.07   13.38
  -2   0   3  355.76    9.89
  -2   0   3  347.57   10.49
  -2   0   3  344.98   10.52
  -2   0   2   83.49    4.82
  -2   0   2   79.19    4.85
   2   0  -2   86.82    4.94
  -2   0   2   89.98    4.95
  -2   0   2   89.07    6.75
  -2   0   2   94.08    5.23
   2   0  -2   85.76    4.95
  -2   0   1    6.35    1.36
   2   0  -1    7.01    1.37
  -2   0   1    7.14    1.94
  -2   0   1    5.40    1.27
   2   0  -1    7.02    1.35
   2   0  -1    4.72    1.20
  -2   0   1    5.42    1.25
   2   0   0  509.33   10.64
   2   0   0  520.08   12.06
  -2   0   0  515.24   11.63
  -2   0   0  515.56   16.25
  -2   0   0  500.00   11.38
   2   0   0  486.34   11.19
  -2   0  -1    2.08    1.05
   2   0   1    2.30    0.97
   2   0   1    1.51    0.79
  -2   0  -1    2.89    0.96
   2   0   2   35.59    3.21
  -2   0  -2   44.90    4.83
  -2   0  -2   39.01    3.26
   2   0   3  201.63    7.58
  -2   0  -3  219.10   10.75
  -2   0  -3  203.82    7.45
   2   0   4  204.18    7.69
  -2   0  -4  210.58   10.53
  -2   0  -4  207.59    7.55
  -2   0  -5   12.60    2.57
  -2   0  -5   12.85    1.87
  -2   0  -5   10.64    2.36
   2   0   5   12.94    1.99
  -2   0  -6   44.10    5.08
   2   0   6   54.23    3.96
  -2   0  -6   51.56    5.19
  -2   0  -6   45.65    3.43
  -2   0  -7   -0.08    0.31
  -2   0  -7    0.36    0.65
  -2   0  -7    0.08    0.46
  -2   0  -8   -1.06    1.20
  -2   0  -8   -0.27    0.39
  -2   0  -8    0.79    0.82
  -2   0  -9    1.04    1.25
  -2   0  -9    1.31    1.09
  -2   0 -10   73.69    7.84
  -2   0 -10   78.32    6.47
  -2   0 -11   17.64    4.02
  -2   0 -12   -1.71    1.65
  -2   0 -13    0.17    1.25
   2   1 -14    2.60    1.98
   2   1 -14   -2.72    2.08
   2   1 -13    4.97    2.49
   2   1 -13   10.02    3.68
   2   1 -12   10.59    3.40
   2   1 -12    9.59    3.43
   2   1 -11    5.51    2.24
   2   1 -11    4.08    2.20
   2   1 -10    6.07    2.41
   2   1 -10    5.11    1.26
   2   1 -10    7.19    2.55
  -2  -1   9  297.85    9.95
   2   1  -9  325.38   15.56
   2   1  -9  313.28    9.81
  -2  -1   9  296.51   12.57
   2   1  -9  307.73   15.06
  -2  -1   8   49.67    3.92
   2   1  -8   50.04    5.83
   2   1  -8   45.83    3.77
  -2  -1   8   48.13    5.17
   2   1  -8   47.47    5.56
  -2  -1   7    6.53    1.42
   2   1  -7    8.55    2.42
   2   1  -7    7.41    1.85
   2   1  -7   12.20    2.64
   2   1  -7    7.25    1.55
  -2  -1   6   58.85    4.02
   2   1  -6   61.59    5.74
  -2  -1   6   51.75    5.13
   2   1  -6   56.69    4.27
   2   1  -6   64.53    4.89
   2   1  -6   54.70    5.10
  -2  -1   5   48.20    3.56
   2   1  -5   44.77    4.19
   2   1  -5   54.28    5.03
  -2  -1   5   47.11    4.69
   2   1  -5   47.70    3.97
  -2  -1   5   49.16    4.43
  -2  -1   4  109.12    6.70
   2   1  -4  107.32    5.87
  -2  -1   4  113.42    4.69
   2   1  -4  102.37    5.71
  -2  -1   4  115.26    6.18
  -2  -1   4  122.16    7.15
  -2  -1   3  227.23    9.08
  -2  -1   3  223.52    9.09
   2   1  -3  211.61    8.26
  -2  -1   3  213.54    5.33
  -2  -1   3  216.01    8.25
  -2  -1   3  224.78    9.26
  -2  -1   3  217.83    7.80
   2   1  -3  206.43    8.86
   2   1  -2   11.76    1.95
   2   1  -2   10.72    1.97
  -2  -1   2   14.76    2.16
  -2  -1   2   15.17    1.93
  -2  -1   2   16.22    2.33
  -2  -1   2   12.34    2.23
   2   1  -2   14.03    2.21
  -2  -1   2   14.43    2.36
   2   1  -1  206.23    7.91
   2   1  -1  198.12    7.93
  -2  -1   1  207.63    8.00
  -2  -1   1  189.27    7.99
   2   1  -1  191.84    8.03
   2   1   0    8.76    1.65
  -2  -1   0   10.48    1.85
   2   1   0    8.48    1.70
  -2  -1   0    7.35    1.66
   2   1   0    8.49    1.80
   2   1   1  398.83   12.43
   2   1   1  392.13   11.06
  -2  -1  -1  395.50   11.05
   2   1   2  639.41   14.29
   2   1   3   14.45    2.21
   2   1   4   42.27    3.72
   2   1   5   30.10    3.14
   2   1   6    7.51    1.61
  -2  -1  -6    7.44    2.05
   2   1   7    0.31    0.58
  -2  -1  -7    0.66    0.66
  -2  -1  -8   97.85    8.29
   2   1   8  111.90    5.65
  -2  -1  -8  103.81    7.55
  -2  -1  -9  177.79   11.52
  -2  -1  -9  168.90   10.01
  -2  -1 -10    6.99    2.50
  -2  -1 -10    4.88    1.85
  -2  -1 -11    4.61    2.08
  -2  -1 -11    2.85    1.52
  -2  -1 -12    5.39    2.18
  -2  -1 -13   -4.20    2.23
  -2  -2  15   21.00    4.97
   2   2 -14    7.89    3.37
  -2  -2  14    3.61    2.24
   2   2 -14    2.32    1.98
   2   2 -13    9.28    3.45
  -2  -2  13    6.96    3.14
   2   2 -13    5.16    2.66
   2   2 -12   36.66    6.12
  -2  -2  12   19.18    4.33
   2   2 -12   26.60    5.27
   2   2 -11   16.71    4.08
  -2  -2  11   14.96    3.63
   2   2 -11   17.70    4.05
   2   2 -10   45.22    6.38
   2   2 -10   43.64    3.92
  -2  -2  10   32.62    5.03
   2   2 -10   44.25    5.94
   2   2  -9   23.55    4.42
   2   2  -9   33.08    4.85
   2   2  -9   25.61    3.10
  -2  -2   9   20.57    3.89
   2   2  -8    1.61    1.38
  -2  -2   8    1.15    0.94
   2   2  -8    1.61    1.06
   2   2  -8    0.67    0.78
   2   2  -7    0.61    0.64
   2   2  -7    1.61    1.54
  -2  -2   7    1.71    1.03
   2   2  -7   -1.47    0.87
   2   2  -7    2.15    1.22
  -2  -2   6  207.14    9.00
   2   2  -6  194.43   10.79
  -2  -2   6  194.00   10.32
   2   2  -6  188.14    8.57
   2   2  -6  207.27    8.00
   2   2  -6  200.87    9.23
  -2  -2   5  123.56    6.86
   2   2  -5  121.80    7.91
  -2  -2   5  123.85    7.93
   2   2  -5  121.22    6.88
   2   2  -5  124.89    5.24
   2   2  -5  118.40    6.40
  -2  -2   4  352.70   11.52
   2   2  -4  368.05   12.90
   2   2  -4  353.58    9.79
  -2  -2   4  342.08   12.86
   2   2  -4  363.91   11.96
  -2  -2   4  355.36    9.95
   2   2  -4  354.02   12.97
   2   2  -3   -1.17    0.86
   2   2  -3   -1.35    0.86
  -2  -2   3    0.21    0.63
  -2  -2   3   -0.30    0.67
  -2  -2   3   -0.14    0.34
  -2  -2   2  197.10    8.11
   2   2  -2  173.00    8.63
   2   2  -2  173.22    8.16
  -2  -2   2  192.09    5.84
  -2  -2   1   54.59    3.98
   2   2  -1   56.66    4.82
   2   2  -1   57.92    4.79
  -2  -2   1   52.48    4.73
   2   2  -1   59.08    5.07
  -2  -2   0   55.67    3.74
  -2  -2   0   51.42    2.62
   2   2   0   50.46    4.43
   2   2   0   52.56    4.92
   2   2   1    2.62    1.10
  -2  -2  -1    3.48    0.91
   2   2   1    5.42    1.68
  -2  -2  -2  153.51    6.75
   2   2   2  148.40    7.59
   2   2   2  149.27    8.71
  -2  -2  -3   38.94    3.81
   2   2   3   36.87    3.78
   2   2   4  112.22    6.59
   2   2   5   76.03    5.42
   2   2   6    4.96    1.37
   2   2   7  133.28    7.13
   2   2   8   87.53    5.69
  -2  -2  -8   95.04    8.09
  -2  -2  -9    2.74    1.70
  -2  -2  -9    2.28    1.47
  -2  -2 -10    3.30    1.64
  -2  -2 -10    3.47    1.83
  -2  -2 -11    3.14    1.83
  -2  -2 -11    5.15    2.26
  -2  -2 -12    0.91    1.08
  -2  -2 -12    1.44    1.61
  -2  -2 -12    0.56    1.16
  -2  -3  15   10.19    3.88
   2   3 -14    0.45    1.65
  -2  -3  14    3.06    2.17
   2   3 -14    0.16    1.54
   2   3 -13   19.05    4.91
  -2  -3  13   17.32    4.30
   2   3 -13   18.65    4.62
   2   3 -12    3.53    2.27
  -2  -3  12    1.48    1.50
   2   3 -12    3.45    1.96
   2   3 -11   23.30    4.88
  -2  -3  11   18.55    4.18
   2   3 -11   23.14    4.69
   2   3 -10   90.61    9.18
  -2  -3  10   72.18    7.64
   2   3 -10   82.07    6.09
   2   3 -10   85.81    8.14
   2   3  -9  158.27   11.62
  -2  -3   9  135.95   10.12
   2   3  -9  157.71    8.61
   2   3  -9  152.98   10.10
   2   3  -8    0.14    0.76
   2   3  -8    0.63    1.17
  -2  -3   8    0.30    0.99
   2   3  -8    1.53    0.94
   2   3  -8    1.12    1.02
   2   3  -7    0.21    0.61
   2   3  -7   -0.22    0.91
  -2  -3   7    0.27    0.90
   2   3  -7   -0.23    0.52
   2   3  -7   -0.15    0.64
   2   3  -6    0.10    0.72
   2   3  -6   -0.18    0.84
  -2  -3   6   -1.16    1.07
   2   3  -6   -0.28    0.44
   2   3  -6    0.69    0.84
   2   3  -5    7.24    1.89
   2   3  -5    6.42    1.94
  -2  -3   5    3.97    1.54
   2   3  -5    9.17    1.26
   2   3  -5    6.47    1.43
   2   3  -4   28.86    3.83
   2   3  -4   28.76    3.75
   2   3  -4   30.97    4.16
   2   3  -3   40.73    4.22
   2   3  -3   42.66    4.76
   2   3  -3   40.44    4.40
   2   3  -2  122.15    8.03
  -2  -3   1  137.18    3.31
   2   3  -1  144.29    8.82
   2   3   0   37.72    4.61
   2   3   1    7.18    1.89
  -2  -3  -1    8.45    1.33
   2   3   1    8.55    2.24
  -2  -3  -2   33.66    2.31
  -2  -3  -2   33.61    3.37
   2   3   2   40.47    4.41
   2   3   2   33.48    4.54
   2   3   3    0.67    0.89
  -2  -3  -3   -0.21    0.26
  -2  -3  -3    0.60    0.72
   2   3   4    0.35    0.78
  -2  -3  -4    0.11    0.15
   2   3   5    0.24    0.85
   2   3   6   54.89    5.14
   2   3   7   87.11    6.51
   2   3   8    0.04    0.38
  -2  -3  -8    0.08    1.15
  -2  -3  -9    1.91    1.69
  -2  -3  -9    3.37    1.86
  -2  -3 -10    2.35    1.71
  -2  -3 -10    1.29    1.53
  -2  -3 -11   13.40    3.52
  -2  -3 -11   19.76    4.83
  -2  -3 -11   16.60    4.13
  -2  -3 -12    3.41    2.32
  -2  -3 -12    1.57    1.60
   2   4 -15    4.67    3.46
  -2  -4  14    0.87    1.61
   2   4 -14    1.60    2.01
   2   4 -13    2.11    2.20
  -2  -4  13    3.15    1.96
   2   4 -13   -1.17    1.71
   2   4 -12   -1.36    1.73
  -2  -4  12    3.84    2.30
   2   4 -12    1.07    1.34
   2   4 -11   46.59    7.18
  -2  -4  11   50.37    6.90
   2   4 -11   46.16    6.31
   2   4 -10    2.57    1.36
   2   4 -10    2.44    1.79
  -2  -4  10    2.08    1.59
   2   4 -10    1.63    1.41
   2   4  -9    0.52    0.80
   2   4  -9    1.30    1.44
  -2  -4   9   -2.47    1.73
   2   4  -9    0.27    0.80
   2   4  -8    5.01    1.78
   2   4  -8    8.61    2.73
  -2  -4   8    7.75    2.63
   2   4  -8    5.76    1.93
   2   4  -7   -1.14    1.06
   2   4  -7    0.48    1.31
  -2  -4   7    1.36    1.33
   2   4  -7   -0.09    0.58
   2   4  -6    4.16    1.91
   2   4  -6    8.30    1.41
   2   4  -6    8.69    1.74
   2   4  -5    7.33    2.32
   2   4  -5    9.51    2.46
   2   4  -5    6.98    1.01
   2   4  -5    5.54    1.17
   2   4  -4  122.68    8.22
   2   4  -4  121.09    8.82
   2   4  -3   23.48    3.92
   2   4  -3   21.04    3.18
   2   4  -2    2.58    1.36
   2   4  -2    3.50    1.28
   2   4  -1   29.88    4.47
   2   4   0   10.35    2.71
  -2  -4  -1    3.53    0.77
   2   4   1    1.91    1.39
  -2  -4  -2   24.74    2.42
   2   4   2   29.87    4.61
   2   4   3    0.27    0.95
  -2  -4  -3    0.97    0.63
   2   4   4    7.02    2.01
  -2  -4  -4    6.44    1.64
   2   4   5   47.22    5.32
  -2  -4  -5   37.97    4.41
   2   4   6    2.37    1.41
  -2  -4  -6    3.13    1.33
   2   4   7    9.73    2.48
  -2  -4  -7    7.22    2.38
   2   4   8    1.97    1.20
  -2  -4  -8   -2.86    1.67
  -2  -4  -8   -0.56    1.25
  -2  -4  -9    9.02    2.92
  -2  -4  -9    7.47    3.06
  -2  -4 -10    3.06    1.91
  -2  -4 -10   -0.45    1.28
  -2  -4 -11   -2.52    1.97
  -2  -4 -11    8.22    3.18
  -2  -4 -12   19.13    4.81
  -2  -5  14   -3.38    2.28
  -2  -5  13   -0.53    1.35
   2   5 -12    0.05    1.22
  -2  -5  12    1.06    1.53
   2   5 -11   33.72    6.36
  -2  -5  11   35.38    6.05
   2   5 -11   31.12    5.18
   2   5 -10   -0.74    1.04
   2   5 -10    3.00    2.25
   2   5 -10    3.79    1.98
   2   5  -9   34.62    4.94
   2   5  -9   51.60    7.29
   2   5  -9   48.24    5.37
   2   5  -8   10.57    2.95
   2   5  -8   16.87    4.10
   2   5  -8   16.39    2.84
   2   5  -7    1.56    1.30
   2   5  -7   -0.08    0.49
   2   5  -6    2.42    1.87
   2   5  -6    1.26    0.72
   2   5  -5   11.79    3.03
   2   5  -5    9.59    2.65
   2   5  -4    3.42    1.73
   2   5  -4    1.43    1.05
   2   5  -3    7.82    2.16
   2   5  -3    7.38    0.89
   2   5  -3    6.59    2.37
   2   5  -2   20.73    4.01
   2   5  -2   18.56    2.96
   2   5  -2   21.68    1.85
   2   5  -1    8.42    2.68
   2   5   0    2.01    1.44
   2   5   1   46.35    6.03
  -2  -5  -2   56.65    3.35
   2   5   2   47.63    6.26
  -2  -5  -3   19.47    2.44
   2   5   3   23.81    4.60
   2   5   4   97.28    9.58
  -2  -5  -4   90.23    6.03
   2   5   5    3.54    1.61
   2   5   5    2.84    2.08
  -2  -5  -5    0.23    0.61
   2   5   6    8.26    2.57
  -2  -5  -6    4.44    1.60
   2   5   7    6.75    2.25
  -2  -5  -7   10.78    2.83
   2   5   8   -0.42    0.82
  -2  -5  -8    1.27    1.23
  -2  -5  -8    0.31    1.34
  -2  -5  -9   18.62    4.78
  -2  -5 -10    2.13    1.97
   2   6 -11    2.48    2.09
   2   6 -10   -1.05    1.28
   2   6 -10   -0.42    1.18
   2   6  -9    1.79    1.26
   2   6  -9    0.34    1.23
   2   6  -8   18.43    4.44
   2   6  -7    9.78    3.02
   2   6  -6   23.10    4.55
   2   6  -5   21.18    4.42
   2   6  -5   24.71    4.44
   2   6  -4    5.43    2.25
   2   6  -4    6.04    1.98
   2   6  -3   57.32    7.14
   2   6  -3   55.38    5.77
   2   6  -2  122.00    7.83
   2   6  -2  137.66   11.00
   2   6  -1    7.84    2.70
   2   6   0   10.12    3.13
   2   6   1   -0.25    1.47
   2   6   2    4.54    2.19
   2   6   3    6.91    2.73
   2   6   4    4.85    2.73
   2   6   5   -0.84    1.33
   2   6   6    0.63    1.08
   2   6   6   -1.97    1.92
  -2  -6  -7    3.85    2.27
   2   6   7   -3.05    1.69
   2   6   7    1.00    1.73
  -2  -6  -8   -1.51    1.66
   2   7 -10   -2.83    2.04
   2   7 -10   -1.66    1.64
   2   7  -9    1.72    1.88
   2   7  -8    2.46    1.85
   2   7  -7   13.42    3.76
   2   7  -6    1.57    1.68
   2   7  -5    7.93    2.87
   2   7  -5   11.88    3.20
   2   7  -4   51.26    7.16
   2   7  -4   48.22    6.01
   2   7  -3    0.21    1.30
   2   7  -3    1.67    1.15
   2   7  -2    0.11    1.33
   2   7  -1    9.05    2.97
   2   7   0    7.25    2.91
   2   7   1   29.87    5.64
   2   7   2   42.11    6.79
   2   7   3    3.69    2.50
   2   7   4    0.68    1.65
   2   7   5    5.92    2.82
   2   7   6   11.99    3.39
   2   7   6    7.97    3.51
   2   7   7    4.80    2.24
   2   8 -10    6.60    3.15
   2   8  -9   -1.48    1.68
   2   8  -8   11.01    3.79
   2   8  -7    2.71    1.99
   2   8  -5    3.60    2.28
   2   8  -4   11.61    3.81
   2   8  -3   21.56    5.04
   2   8  -2   15.53    4.18
   2   8  -1   -2.77    2.06
   2   8   0    3.97    2.35
   2   8   1    1.75    1.80
   2   8   2    4.52    2.58
   2   8   3    1.19    2.07
   2   8   4   -1.13    2.02
   2   9  -4    2.73    2.19
   2   9  -3   -5.00    2.86
   2   9  -2    4.19    2.63
   2   9  -1    2.60    2.73
   2   9   0   -0.18    1.39
   2   9   1   13.87    4.42
   3  -9  -4   -0.13    0.91
   3  -9  -3   -1.48    1.98
   3  -9  -2   -1.22    1.96
   3  -9  -1   -1.20    1.73
   3  -9   0   11.59    5.12
   3  -9   1    2.65    2.51
   3  -9   2    0.27    1.41
  -3   9  -3   -1.28    1.86
   3  -9   3    1.99    2.28
  -3   9  -4    2.56    2.21
   3  -9   4    1.24    2.10
   3  -9   5   -0.31    1.38
   3  -8  -7   -2.73    2.51
  -3   8   6    5.74    3.00
   3  -8  -6    0.41    1.21
   3  -8  -5    4.39    3.13
  -3   8   5   -2.72    2.37
   3  -8  -4    0.28    1.15
   3  -8  -3    1.01    1.54
   3  -8  -2    4.61    3.00
   3  -8  -1    1.15    1.63
   3  -8   0    2.08    2.02
  -3   8  -1   -0.92    1.34
   3  -8   1    0.01    1.04
  -3   8  -2    2.89    1.99
   3  -8   2    3.45    2.65
  -3   8  -3   13.09    3.96
   3  -8   3   12.66    5.23
  -3   8  -4    8.57    3.28
   3  -8   4    2.89    2.63
  -3   8  -5   21.24    5.16
   3  -8   5   23.00    6.83
  -3   8  -6    9.82    3.89
   3  -8   6    3.22    2.60
  -3   8  -7    3.32    2.49
   3  -8   7    2.13    2.25
   3  -8   8    0.35    1.11
   3  -8   9   -0.04    1.25
   3  -7  -8    5.68    3.35
  -3   7   8    6.41    2.82
  -3   7   7    4.30    2.64
   3  -7  -7   -1.74    1.90
   3  -7  -6   -0.19    0.93
  -3   7   6    2.54    1.92
   3  -7  -5    0.28    1.20
   3  -7  -4    2.66    2.42
   3  -7  -3    3.06    2.32
   3  -7  -2   50.26    9.24
  -3   7   1   -1.15    1.06
   3  -7  -1   -0.79    1.36
  -3   7   0   -0.26    0.95
   3  -7   0    0.17    0.94
  -3   7  -1    1.31    1.32
   3  -7   1    1.96    1.86
  -3   7  -2   -1.10    1.46
   3  -7   2   -0.46    1.19
  -3   7  -3    4.51    2.26
   3  -7   3    4.42    2.90
  -3   7  -4    5.54    2.67
   3  -7   4    1.05    1.48
  -3   7  -5    0.79    1.46
   3  -7   5    1.15    1.60
  -3   7  -6    3.38    2.54
   3  -7   6    4.62    3.07
  -3   7  -7   -1.95    1.89
   3  -7   7    0.41    1.21
  -3   7  -8    3.29    2.30
   3  -7   8    4.05    2.74
   3  -7   9    0.82    1.40
  -3   7  -9    5.65    3.03
  -3   6   9    2.85    2.22
   3  -6  -8    4.91    2.76
  -3   6   8    3.88    1.99
   3  -6  -7   14.60    4.89
  -3   6   7   14.81    4.11
  -3   6   6    0.12    0.98
   3  -6  -6    2.56    2.04
   3  -6  -5    4.68    2.78
   3  -6  -4    3.84    2.38
   3  -6  -3   24.93    6.08
  -3   6   2    0.52    0.70
   3  -6  -2    0.15    0.74
  -3   6   1    3.36    1.59
   3  -6  -1    5.58    2.88
  -3   6   0    8.44    2.53
   3  -6   0    8.34    3.66
  -3   6  -1    3.00    1.67
   3  -6   1    3.51    2.32
  -3   6  -2    1.22    1.44
   3  -6   2    1.83    1.86
  -3   6  -3  230.14   13.79
   3  -6   3  234.94   18.57
  -3   6  -4   14.31    3.64
   3  -6   4   11.11    4.06
  -3   6  -5   29.53    5.41
   3  -6   5   29.58    6.63
  -3   6  -6    8.15    2.97
   3  -6   6    4.23    2.55
  -3   6  -7    1.79    1.74
   3  -6   7   -0.83    1.38
   3  -6   8   -0.32    0.91
  -3   6  -8    0.30    1.23
  -3   6  -9    4.23    2.63
   3  -6   9    2.57    2.10
  -3   6 -10    1.57    2.03
  -3   5  11    8.20    3.72
  -3   5  10    4.88    2.97
  -3   5   9    3.28    2.37
   3  -5  -8   19.39    5.07
  -3   5   8   27.80    5.71
   3  -5  -7   16.67    4.70
  -3   5   7    9.05    3.15
   3  -5  -6   90.36   10.97
  -3   5   6   76.37    8.45
   3  -5  -5   20.41    5.24
   3  -5  -4   33.64    6.64
  -3   5   3    7.88    1.86
   3  -5  -3    6.10    2.86
   3  -5  -3    6.44    1.74
  -3   5   2   15.33    2.63
   3  -5  -2    8.36    3.24
  -3   5   2   13.54    1.38
  -3   5   1    0.51    0.71
   3  -5  -1    0.94    1.22
  -3   5   0    5.92    1.97
   3  -5   0    6.74    2.98
  -3   5  -1    0.69    0.72
   3  -5   1    4.84    2.52
  -3   5  -2    7.28    2.32
   3  -5   2    0.99    1.31
  -3   5  -3    7.75    2.51
   3  -5   3    3.61    2.19
  -3   5  -4    0.74    1.12
   3  -5   4    0.74    1.21
  -3   5  -5    0.12    1.15
   3  -5   5   -1.14    1.41
   3  -5   6   -0.13    0.65
  -3   5  -6    1.50    1.32
  -3   5  -7    0.89    1.11
   3  -5   7   -0.27    0.87
  -3   5  -8    7.98    3.11
   3  -5   8    8.65    3.20
  -3   5  -9    6.40    2.70
   3  -5   9    4.12    2.28
  -3   5 -10    4.46    2.86
  -3   5 -11   16.99    4.90
   3  -4 -12   -1.63    1.75
  -3   4  12   -0.11    1.33
   3  -4 -11    6.00    2.98
  -3   4  11    1.40    1.61
   3  -4 -10    1.17    1.56
  -3   4  10   -0.20    1.36
   3  -4  -9    0.45    0.83
  -3   4   9   -0.41    1.31
   3  -4  -8    5.84    2.52
  -3   4   8    6.08    2.60
  -3   4   7    8.77    2.82
   3  -4  -7    7.46    2.96
   3  -4  -6    9.67    3.40
  -3   4   6   13.04    3.37
   3  -4  -5   30.82    5.91
  -3   4   4    0.98    0.65
   3  -4  -4    0.01    0.45
   3  -4  -4    1.48    0.70
   3  -4  -3   16.54    4.30
  -3   4   3    8.29    1.67
   3  -4  -3   13.95    2.22
   3  -4  -2   -0.32    0.79
  -3   4   2    0.34    0.33
  -3   4   2    0.04    0.60
   3  -4  -2    1.17    0.73
   3  -4  -1   -0.78    1.03
  -3   4   1    0.39    0.55
  -3   4   0   42.11    4.56
  -3   4   0   45.17    4.28
   3  -4   0   34.51    6.13
  -3   4  -1  114.99    7.87
  -3   4  -1  114.05    4.13
   3  -4   1  114.16   10.98
  -3   4  -1  123.36    6.55
   3  -4   2    5.15    2.51
  -3   4  -2    3.35    1.66
  -3   4  -2    8.34    1.58
   3  -4   3   22.63    4.94
  -3   4  -3   27.18    4.24
   3  -4   4    3.85    2.15
  -3   4  -4    5.19    2.07
  -3   4  -5   14.03    3.33
   3  -4   5   11.61    3.51
  -3   4  -6    0.74    1.39
   3  -4   6    2.51    1.68
  -3   4  -7   -1.11    1.15
   3  -4   7   -0.70    0.98
   3  -4   8    1.33    1.28
  -3   4  -8    5.31    2.41
  -3   4  -9    7.31    3.04
   3  -4   9    2.92    1.81
  -3   4 -10    1.12    2.18
  -3   4 -11   -2.12    1.97
  -3   4 -12    5.38    2.95
   3  -3 -12    0.89    1.56
  -3   3  11    0.73    1.42
   3  -3 -11   -1.73    1.95
  -3   3  10   46.39    6.97
   3  -3 -10   56.62    7.86
  -3   3   9   12.00    3.56
   3  -3  -9   17.56    4.37
   3  -3  -8   51.61    7.31
  -3   3   8   44.73    6.29
   3  -3  -8   45.79    6.46
   3  -3  -7   36.61    6.16
  -3   3   7   30.69    4.93
   3  -3  -6   24.57    5.04
  -3   3   6   25.37    4.32
   3  -3  -5   18.53    4.33
  -3   3   4   16.93    1.76
   3  -3  -4   20.67    4.53
  -3   3   3   48.05    3.47
   3  -3  -3   45.38    6.63
  -3   3   3   44.39    3.63
  -3   3   2   84.47    5.15
   3  -3  -2   83.39    8.85
  -3   3   2   87.50    4.50
  -3   3   1   39.44    3.88
   3  -3  -1   36.97    5.94
  -3   3   1   45.97    2.72
  -3   3   0   22.02    3.06
  -3   3   0   23.04    2.28
   3  -3   0   19.41    4.40
   3  -3   1    1.55    0.45
  -3   3  -1    1.71    1.08
  -3   3  -1    1.18    0.55
   3  -3   1    0.75    1.02
  -3   3  -2   12.23    2.56
   3  -3   2   18.90    4.22
   3  -3   2   11.89    1.28
  -3   3  -3    4.39    1.83
   3  -3   3    6.42    2.50
   3  -3   3    3.28    0.94
  -3   3  -4   20.83    3.70
   3  -3   4   20.75    4.47
   3  -3   5   10.05    3.19
  -3   3  -5   10.56    2.79
  -3   3  -6   -0.07    1.20
   3  -3   6    0.70    1.00
   3  -3   7    3.50    2.00
  -3   3  -7    7.80    2.81
  -3   3  -8    8.24    2.94
   3  -3   8    6.94    2.70
  -3   3  -9   34.74    5.98
  -3   3 -10   34.51    6.31
  -3   3 -11   28.17    6.05
  -3   3 -12    5.46    2.89
  -3   3 -13   -3.02    2.35
   3  -2 -13    1.28    2.15
   3  -2 -12   30.81    6.23
   3  -2 -11    4.43    2.65
  -3   2  10    0.81    1.07
   3  -2 -10    1.61    1.74
  -3   2   9    4.15    1.87
   3  -2  -9    4.14    2.14
  -3   2   8   99.80    8.71
   3  -2  -8  110.38    9.67
  -3   2   7    1.11    1.18
   3  -2  -7   -0.43    1.28
   3  -2  -6   14.26    3.74
  -3   2   6   10.07    2.56
   3  -2  -5   47.73    6.73
  -3   2   4    6.17    1.54
  -3   2   4    5.16    0.93
   3  -2  -4    4.72    2.14
  -3   2   3   -0.64    0.54
  -3   2   3   -0.21    0.33
  -3   2   2  196.25    7.48
   3  -2  -2  209.95   13.68
  -3   2   2  204.76    7.65
  -3   2   1   19.92    2.63
  -3   2   1   27.65    2.80
   3  -2  -1   18.14    4.02
  -3   2   1   24.90    2.47
   3  -2   0   -0.11    0.40
  -3   2   0    0.11    0.70
  -3   2   0   -0.09    0.41
   3  -2   0    0.42    0.70
  -3   2  -1  159.44    8.20
   3  -2   1  137.51   10.90
   3  -2   1  149.93    5.63
  -3   2  -2    3.73    1.38
   3  -2   2    4.49    2.10
   3  -2   2    0.91    0.55
   3  -2   3   14.52    3.63
  -3   2  -3   16.57    3.00
   3  -2   3   17.28    1.64
  -3   2  -4   50.23    5.54
   3  -2   4   57.70    3.13
   3  -2   4   47.69    6.65
  -3   2  -5   59.72    6.38
   3  -2   5   65.51    7.77
  -3   2  -6    2.89    1.91
  -3   2  -7    6.72    2.39
  -3   2  -7   10.89    1.44
  -3   2  -8    0.09    0.80
  -3   2  -9    1.55    1.54
  -3   2 -10    2.05    1.14
  -3   2 -11   23.15    5.20
  -3   2 -12   12.88    4.03
  -3   2 -13    1.27    1.67
   3  -1 -13    8.61    3.54
   3  -1 -12    5.76    2.66
   3  -1 -11   23.69    5.24
   3  -1 -10    4.98    2.39
  -3   1   9    2.83    1.64
   3  -1  -9    3.55    1.86
  -3   1   8  356.68   15.35
   3  -1  -8  383.90   17.31
  -3   1   7   42.80    5.02
   3  -1  -7   36.55    5.07
  -3   1   6   -0.21    0.70
  -3   1   5   25.19    3.47
   3  -1  -4   31.11    3.76
  -3   1   3   93.67    6.15
   3  -1  -3   96.96    6.49
  -3   1   3   96.73    6.10
  -3   1   2  141.55    7.08
   3  -1  -2  141.66    7.77
  -3   1   2  147.66    7.12
   3  -1  -2  139.02    6.83
   3  -1  -1    8.61    1.69
  -3   1   1    6.76    1.52
   3  -1  -1    7.29    1.88
  -3   1   1    8.75    1.79
   3  -1   0   87.52    5.08
   3  -1   0   79.54    5.89
  -3   1  -1    0.72    0.97
   3  -1   1    0.91    0.63
   3  -1   1    0.44    0.71
   3  -1   1    0.42    0.48
  -3   1  -2   95.04    6.85
   3  -1   2  105.22    5.17
   3  -1   2  103.13    6.77
   3  -1   2   97.02    6.08
  -3   1  -3  237.93   11.35
   3  -1   3  236.05    8.21
  -3   1  -4    0.25    0.90
  -3   1  -5    2.13    1.41
  -3   1  -6   13.22    3.20
  -3   1  -7    5.26    2.26
  -3   1  -8   -2.73    1.78
  -3   1  -8    1.22    0.78
  -3   1  -9   37.95    6.07
  -3   1  -9   38.85    3.87
  -3   1 -10   67.80    8.34
  -3   1 -11    6.21    2.83
  -3   1 -12    1.76    1.70
  -3   1 -13   -2.19    1.80
   3   0 -14   18.67    5.19
   3   0 -13    3.68    2.40
   3   0 -12    9.86    3.42
   3   0 -11   40.70    6.52
   3   0 -10   24.08    4.85
   3   0  -9   58.08    6.94
  -3   0   8   50.94    2.95
   3   0  -8   39.00    5.39
   3   0  -8   45.59    4.58
  -3   0   8   49.92    5.36
  -3   0   7    1.43    0.65
  -3   0   7    2.27    1.27
   3   0  -7    2.54    1.17
   3   0  -7    3.77    1.89
  -3   0   6    0.11    0.37
   3   0  -6   -0.37    0.76
  -3   0   6   -0.73    0.87
  -3   0   6   -0.59    0.61
   3   0  -6    0.25    0.61
  -3   0   5  182.62    9.80
   3   0  -5  183.18    9.01
  -3   0   5  176.24    8.11
  -3   0   4  141.22    8.23
   3   0  -4  153.02    8.23
  -3   0   3  227.66   10.01
   3   0  -3  230.42   10.13
   3   0  -3  255.60   10.56
   3   0  -2    9.46    2.01
  -3   0   2    5.57    1.57
   3   0  -2    7.46    1.91
  -3   0   2    6.32    1.75
   3   0  -1  106.87    6.25
   3   0  -1  103.51    6.76
  -3   0   1  101.62    6.39
   3   0  -1   94.64    6.04
   3   0   0    5.38    1.61
   3   0   0    7.62    1.70
   3   0   0    4.40    1.44
   3   0   1   40.78    3.74
   3   0   1   40.14    4.25
   3   0   1   41.87    4.26
   3   0   2    7.47    1.90
   3   0   2   10.28    2.27
   3   0   3   59.99    5.25
   3   0   3   63.66    5.83
   3   0   4   17.42    2.89
   3   0   5   44.58    4.55
  -3   0  -6   34.28    5.06
   3   0   6   31.86    3.87
  -3   0  -7    4.17    2.03
  -3   0  -8   50.01    6.52
  -3   0  -8   50.65    4.94
  -3   0  -9   50.01    6.81
  -3   0  -9   39.99    4.51
  -3   0 -10    6.35    2.66
  -3   0 -10    3.02    1.41
  -3   0 -11    5.36    2.54
  -3   0 -12   -1.78    1.84
  -3   0 -13   -1.23    1.35
  -3  -1  14   24.72    5.80
   3   1 -14   26.61    6.04
   3   1 -13   -1.63    1.82
  -3  -1  13    1.54    1.58
  -3  -1  12   25.07    5.10
   3   1 -12   35.43    6.35
  -3  -1  11    3.19    1.97
   3   1 -11    5.39    2.38
  -3  -1  10   24.72    4.59
   3   1 -10   29.30    3.71
   3   1 -10   32.46    5.38
  -3  -1   9  108.58    9.23
   3   1  -9  115.61    7.39
   3   1  -9  120.27    9.69
  -3  -1   8  203.47    8.27
  -3  -1   8  185.26   11.60
   3   1  -8  206.26    9.94
   3   1  -8  199.89   11.73
  -3  -1   7    0.38    0.61
  -3  -1   7    0.47    0.77
   3   1  -7    0.57    0.97
   3   1  -7   -0.13    0.55
  -3  -1   6   -0.62    0.61
  -3  -1   6   -0.67    0.86
   3   1  -6   -1.37    0.99
  -3  -1   5    3.53    1.52
  -3  -1   5    2.18    0.81
   3   1  -5    1.76    1.03
  -3  -1   4   19.19    3.29
  -3  -1   4   24.01    2.30
  -3  -1   4   20.58    3.03
   3   1  -4   18.52    2.99
  -3  -1   3   48.09    5.03
   3   1  -3   45.87    4.70
  -3  -1   3   49.94    4.36
   3   1  -3   52.60    5.15
   3   1  -2   36.03    4.19
   3   1  -2   37.66    4.29
   3   1  -1   58.26    5.29
   3   1  -1   64.13    5.55
   3   1   0  107.80    7.12
   3   1   0  114.55    7.60
   3   1   1   44.79    4.56
   3   1   1   43.95    4.93
   3   1   2   22.00    3.64
   3   1   2   18.36    3.02
   3   1   3   21.89    3.76
   3   1   3   23.34    3.37
   3   1   4    0.71    0.82
   3   1   5    1.49    1.04
   3   1   6    1.19    0.90
   3   1   7   36.63    4.30
  -3  -1  -8   45.76    6.31
   3   1   8   53.75    5.02
  -3  -1  -9    1.64    1.64
  -3  -1  -9    5.34    1.95
  -3  -1 -10    6.25    2.57
  -3  -1 -10    0.64    1.07
  -3  -1 -11   -1.11    1.37
  -3  -1 -12   19.63    4.73
  -3  -1 -13    3.68    2.20
  -3  -2  14    5.00    2.68
   3   2 -14    2.26    1.45
  -3  -2  13    1.93    1.71
   3   2 -13    7.56    3.10
  -3  -2  12    5.23    2.36
   3   2 -12    7.20    2.88
  -3  -2  11    0.53    1.37
   3   2 -11    0.68    1.15
  -3  -2  10   65.35    7.57
   3   2 -10   67.40    5.90
   3   2 -10   74.49    7.91
  -3  -2   9    1.05    1.13
   3   2  -9    0.04    0.62
  -3  -2   8    2.55    1.46
   3   2  -8    2.19    1.23
   3   2  -8    1.21    0.64
  -3  -2   7   -0.17    0.92
   3   2  -7    1.35    1.08
   3   2  -7    0.81    0.65
  -3  -2   6    1.19    1.20
   3   2  -6    0.19    0.94
  -3  -2   5    1.12    1.08
  -3  -2   5    2.53    1.31
   3   2  -5    0.94    0.96
   3   2  -4    5.97    1.92
   3   2  -4    7.28    2.23
  -3  -2   4    5.43    1.91
  -3  -2   4    8.14    1.80
   3   2  -3  201.71   10.42
  -3  -2   3  194.18    8.01
   3   2  -3  203.78   10.83
   3   2  -2   70.92    6.16
  -3  -2   2   76.52    4.74
   3   2  -2   80.00    6.81
   3   2  -1    0.18    0.68
   3   2  -1   -0.29    0.52
   3   2   0   62.96    5.78
   3   2   0   60.30    6.12
   3   2   1   27.80    3.85
   3   2   1   35.36    4.84
   3   2   2    2.46    1.33
   3   2   2   -1.21    1.17
   3   2   3    4.70    1.95
   3   2   3    2.31    1.20
   3   2   4    2.64    1.67
   3   2   4    1.58    1.13
   3   2   5    2.23    1.19
   3   2   6   30.93    4.10
   3   2   7    1.88    1.24
   3   2   8    6.94    2.13
  -3  -2  -9    0.30    1.06
  -3  -2  -9    3.28    1.76
  -3  -2 -10    1.94    1.66
  -3  -2 -10    3.81    2.02
  -3  -2 -11   -1.86    1.72
  -3  -2 -11    2.75    1.83
  -3  -2 -12    1.87    1.74
   3   3 -14   -3.67    2.48
  -3  -3  13   -0.48    1.61
   3   3 -13   -4.60    2.49
   3   3 -12   -0.30    1.51
  -3  -3  12    0.50    1.26
   3   3 -12   -4.24    2.30
   3   3 -11    2.08    1.90
  -3  -3  11    5.32    2.43
   3   3 -11    3.83    2.05
   3   3 -10   28.64    5.58
  -3  -3  10   21.63    4.69
   3   3 -10   29.52    4.87
   3   3 -10   23.90    3.80
   3   3  -9    1.70    1.59
  -3  -3   9    4.69    2.22
   3   3  -9    2.74    1.76
   3   3  -9    0.33    0.76
  -3  -3   8   63.37    7.43
   3   3  -8   74.33    6.86
   3   3  -8   83.58    7.03
  -3  -3   7   41.32    5.92
   3   3  -7   42.77    5.19
   3   3  -7   48.05    4.91
   3   3  -6    0.77    0.94
  -3  -3   6   -0.49    1.26
   3   3  -5   -0.73    0.95
   3   3  -5    1.10    1.25
   3   3  -4    7.32    2.18
   3   3  -4   10.78    2.81
  -3  -3   4    7.74    1.55
   3   3  -3    1.91    1.32
   3   3  -3    2.56    1.41
  -3  -3   3    2.30    0.94
   3   3  -2   25.57    4.27
   3   3  -2   25.37    3.98
  -3  -3   2   27.31    2.49
   3   3  -1   33.77    4.94
   3   3  -1   30.18    4.34
   3   3   0   34.55    4.62
  -3  -3   0   28.59    3.31
   3   3   0   30.47    4.73
  -3  -3  -1    3.71    1.07
   3   3   1    2.24    1.40
  -3  -3  -2   53.08    4.04
  -3  -3  -2   64.25    4.88
   3   3   2   59.35    6.07
   3   3   2   54.82    6.60
  -3  -3  -3   65.84    4.25
   3   3   3   65.04    6.38
   3   3   3   65.46    7.42
   3   3   4   25.57    4.03
   3   3   4   21.82    4.58
   3   3   5  117.04    8.65
   3   3   5  127.63   11.22
   3   3   6   11.25    2.79
   3   3   7   23.28    3.89
   3   3   8   10.01    2.48
  -3  -3  -9    1.51    1.93
  -3  -3 -10   11.53    3.42
  -3  -3 -11   -0.78    1.35
  -3  -3 -11    3.15    2.17
  -3  -3 -12   10.99    3.70
  -3  -3 -12    9.17    3.39
  -3  -4  13   -0.71    1.54
   3   4 -12    3.60    2.38
  -3  -4  12   -1.47    1.85
   3   4 -12   -1.94    1.71
   3   4 -11    3.33    2.20
  -3  -4  11    2.07    1.92
   3   4 -11    1.60    1.60
   3   4 -10   -3.19    2.13
  -3  -4  10    0.93    1.59
   3   4 -10    1.43    1.34
   3   4 -10   -0.31    0.95
   3   4  -9    0.65    1.07
   3   4  -9    0.28    0.97
   3   4  -9    0.88    1.05
   3   4  -8    3.93    1.81
  -3  -4   8    5.33    2.55
   3   4  -8    1.86    1.49
   3   4  -8    5.77    1.89
   3   4  -7   44.79    6.34
   3   4  -7   42.99    5.65
   3   4  -6   18.43    3.70
   3   4  -5   30.23    4.71
   3   4  -5   29.99    5.00
   3   4  -4   41.35    5.53
   3   4  -4   51.15    6.49
   3   4  -3   15.84    3.62
   3   4  -3   23.40    4.19
   3   4  -2  151.00   11.14
   3   4  -2  156.52   10.68
   3   4  -1  251.72   13.53
   3   4  -1  263.83   14.82
   3   4   0    3.95    2.01
   3   4   0    5.60    2.41
   3   4   1   12.95    3.13
   3   4   1    9.67    3.08
   3   4   2    5.83    2.29
   3   4   2    4.30    2.14
   3   4   3    9.40    2.65
   3   4   3    6.31    2.49
   3   4   4   15.28    3.37
   3   4   4   20.19    4.59
   3   4   5    3.77    1.79
   3   4   5    0.14    1.10
   3   4   6    0.36    0.87
   3   4   6    1.84    1.55
   3   4   7   -0.07    0.77
  -3  -4  -8   -1.17    1.30
  -3  -4  -9    0.39    1.07
  -3  -4  -9   -0.60    1.31
  -3  -4 -10    0.89    1.68
  -3  -4 -11   -2.66    2.14
   3   5 -11   10.30    3.73
   3   5 -10    1.09    1.33
   3   5 -10   -3.81    0.98
   3   5  -9   -3.55    1.93
   3   5  -9    1.36    1.57
   3   5  -8    0.67    1.37
   3   5  -8    1.19    1.12
   3   5  -7   11.90    3.15
   3   5  -7   10.61    3.26
   3   5  -6   23.71    4.47
   3   5  -5    5.70    2.41
   3   5  -5    5.09    2.34
   3   5  -4   16.27    4.04
   3   5  -4    8.73    2.82
   3   5  -3  105.51    9.39
   3   5  -3   95.85    9.46
   3   5  -2    2.63    1.81
   3   5  -2    1.38    1.32
   3   5  -1    0.58    1.32
   3   5  -1   -0.45    1.11
   3   5   0   15.99    3.83
   3   5   0   11.32    3.36
   3   5   1    1.42    1.46
   3   5   1    8.40    2.97
   3   5   2   42.23    6.10
   3   5   2   48.51    6.97
   3   5   3   60.52    7.23
   3   5   3   60.40    8.14
   3   5   4    8.18    2.71
   3   5   4    8.78    3.32
   3   5   5    1.06    1.19
   3   5   5    1.23    1.71
   3   5   6    3.32    1.78
   3   5   6    7.65    3.70
   3   5   7    5.53    2.21
   3   5   7    1.34    1.81
   3   6 -10    0.33    1.11
   3   6 -10    2.91    2.00
   3   6  -9   30.47    5.55
   3   6  -9   23.06    5.42
   3   6  -8   -0.86    1.29
   3   6  -8    3.67    2.51
   3   6  -7   17.04    4.14
   3   6  -7   23.15    4.87
   3   6  -6   19.48    4.52
   3   6  -5    5.19    2.59
   3   6  -5    3.14    2.17
   3   6  -4    0.16    1.46
   3   6  -4    0.30    1.09
   3   6  -3   28.83    5.57
   3   6  -3   23.80    4.88
   3   6  -2   75.83    8.65
   3   6  -2   72.11    8.91
   3   6  -1   14.65    3.97
   3   6  -1   22.49    4.83
   3   6   0    3.73    2.33
   3   6   0    1.11    1.90
   3   6   1    1.99    1.68
   3   6   1    3.32    2.11
   3   6   2   -0.17    1.02
   3   6   2    2.23    2.32
   3   6   3    0.83    1.23
   3   6   3    0.37    1.30
   3   6   4    2.35    1.70
   3   6   4    3.98    2.59
   3   6   5    3.56    2.00
   3   6   5    2.56    2.42
   3   6   6    0.79    1.12
   3   6   6    1.19    2.84
   3   6   7    0.38    1.07
   3   7 -10    2.90    2.12
   3   7  -9    0.35    1.38
   3   7  -9    2.63    2.20
   3   7  -8    7.23    3.31
   3   7  -8    4.57    2.43
   3   7  -7    3.52    2.30
   3   7  -6    8.98    3.41
   3   7  -5   -2.22    1.99
   3   7  -5    3.49    2.26
   3   7  -4    0.81    1.66
   3   7  -4    1.75    1.76
   3   7  -3    1.27    2.05
   3   7  -3    3.99    2.78
   3   7  -2   -0.37    1.35
   3   7  -2   -0.76    1.58
   3   7  -1    7.26    3.06
   3   7  -1    6.54    2.88
   3   7   0    1.93    1.63
   3   7   0    2.34    2.09
   3   7   1   -0.04    0.93
   3   7   1   -0.05    1.07
   3   7   2   15.15    4.37
   3   7   2   15.22    4.72
   3   7   3    5.29    2.69
   3   7   3   -2.38    2.33
   3   7   4    0.13    0.91
   3   7   4   -2.92    2.52
   3   7   5   -0.42    1.12
   3   7   6    6.02    2.74
   3   8  -5    4.62    2.92
   3   8  -4    4.97    2.73
   3   8  -3    4.27    2.64
   3   8  -2   -1.94    2.02
   3   8  -1   -2.07    1.95
   3   8   0   -1.54    2.00
  -4   9  -1    1.59    1.85
  -4   9  -2    4.75    2.71
  -4   9  -3   -2.70    2.20
   4  -8  -7    0.27    1.09
   4  -8  -6    3.59    3.04
   4  -8  -5   -1.24    1.87
   4  -8  -4    4.76    3.54
   4  -8  -3   -1.30    1.98
   4  -8  -2    7.00    3.93
  -4   8   1   -0.25    1.03
   4  -8  -1    0.89    1.62
  -4   8   0    4.16    2.30
   4  -8   0    4.85    3.25
  -4   8  -1    2.61    1.95
   4  -8   1    2.95    2.86
  -4   8  -2    0.46    1.36
   4  -8   2   -0.41    1.25
  -4   8  -3    0.98    1.60
   4  -8   3    1.09    1.87
  -4   8  -4   26.92    5.91
   4  -8   4   35.44    8.93
   4  -8   5    4.90    3.46
  -4   8  -5   -2.32    2.26
   4  -8   6    6.89    4.07
   4  -8   7    1.66    2.06
   4  -8   8    0.63    1.31
   4  -7  -8    1.64    2.09
   4  -7  -7   10.77    4.86
  -4   7   7    8.42    3.58
   4  -7  -6    3.14    2.72
   4  -7  -5   13.35    5.20
   4  -7  -4    9.25    4.30
   4  -7  -3   12.81    5.23
  -4   7   2    1.12    0.95
   4  -7  -2    2.66    2.36
  -4   7   1    3.93    1.89
   4  -7  -1    5.07    3.10
  -4   7   0    1.60    1.46
   4  -7   0    1.51    1.91
  -4   7  -1   -1.01    1.37
   4  -7   1   -0.37    1.16
  -4   7  -2    5.15    2.50
   4  -7   2    1.74    1.94
   4  -7   3   -0.07    1.10
  -4   7  -3    0.62    1.13
   4  -7   4    2.68    2.44
  -4   7  -4   -3.69    2.30
   4  -7   5   -0.74    1.34
  -4   7  -5   -1.89    1.90
  -4   7  -6   -3.94    2.56
   4  -7   6   -1.23    1.68
  -4   7  -7   -2.42    2.27
   4  -7   7   -0.01    1.46
   4  -7   8    0.49    1.21
  -4   6   9    0.28    1.56
  -4   6   8    1.09    1.78
   4  -6  -8    2.84    2.64
   4  -6  -7    1.45    1.82
  -4   6   7    3.30    2.33
   4  -6  -6   -0.12    0.90
   4  -6  -5    7.98    3.87
   4  -6  -4   12.41    4.79
  -4   6   3    1.31    0.97
   4  -6  -3    0.60    1.34
  -4   6   2   -0.73    0.96
   4  -6  -2    1.46    1.87
   4  -6  -1   -0.78    1.35
  -4   6   1    1.36    1.16
   4  -6   0    2.26    2.15
  -4   6   0    0.28    0.82
   4  -6   1    7.22    3.47
  -4   6  -1   11.33    3.08
   4  -6   2   13.48    4.74
  -4   6  -2   20.26    4.38
  -4   6  -3    2.67    1.86
   4  -6   3    2.55    2.41
  -4   6  -4    5.92    2.61
   4  -6   4    5.26    3.02
  -4   6  -5    4.94    2.37
   4  -6   5    6.09    2.41
  -4   6  -6    3.76    2.28
   4  -6   6    7.14    3.45
  -4   6  -7   -2.51    2.17
   4  -6   7   -0.21    0.99
  -4   6  -8   -2.82    2.33
   4  -6   8    1.73    1.84
  -4   6  -9    0.41    2.17
   4  -6   9   -1.10    1.54
  -4   5  10    0.19    1.37
  -4   5   9   15.69    4.70
   4  -5  -9   15.34    4.85
   4  -5  -8    8.58    3.75
  -4   5   8    5.33    3.15
   4  -5  -7   24.13    6.24
  -4   5   7   21.92    5.03
   4  -5  -6   21.66    5.82
   4  -5  -5   17.34    5.24
  -4   5   4    3.43    1.19
   4  -5  -4    5.08    2.86
  -4   5   3    2.09    1.09
   4  -5  -3    4.14    2.56
  -4   5   2   11.02    2.47
   4  -5  -2    9.71    3.86
  -4   5   1   12.33    2.75
   4  -5  -1   14.97    4.78
  -4   5   0   12.30    2.92
   4  -5   0   11.16    4.19
  -4   5   0   10.74    1.82
  -4   5  -1   15.36    3.39
   4  -5   1   14.37    4.67
  -4   5  -1   12.84    1.54
  -4   5  -2    0.77    1.06
   4  -5   2    2.46    2.13
  -4   5  -3    0.27    1.06
   4  -5   3    2.78    2.31
  -4   5  -4   -0.51    1.11
   4  -5   4    0.06    0.74
  -4   5  -5    5.48    2.32
   4  -5   5    4.58    2.69
  -4   5  -6    1.64    1.31
   4  -5   6   -0.13    0.85
   4  -5   7   -1.34    1.66
  -4   5  -7   -1.04    1.40
  -4   5  -8   -0.92    1.44
   4  -5   8    1.11    1.56
  -4   5  -9    1.75    2.02
   4  -5   9    1.82    1.75
  -4   5 -10    0.29    1.43
  -4   4  11   19.56    5.06
  -4   4  10   -1.47    1.68
   4  -4  -9    0.17    0.74
  -4   4   9   -0.26    1.28
   4  -4  -8    3.47    2.41
  -4   4   8    1.41    1.30
   4  -4  -7   84.13   11.03
  -4   4   7   86.97    9.11
   4  -4  -6    0.18    0.90
  -4   4   5    5.02    1.19
   4  -4  -5    1.16    1.25
  -4   4   4   20.82    2.62
  -4   4   4   16.19    2.52
   4  -4  -4   15.94    4.78
  -4   4   3    2.19    0.98
  -4   4   3    1.23    0.70
   4  -4  -3    1.95    1.86
  -4   4   2    0.73    0.78
  -4   4   2    0.82    0.54
   4  -4  -2    1.16    1.47
  -4   4   1   56.72    5.52
  -4   4   1   56.56    4.52
   4  -4  -1   48.42    7.98
  -4   4   0    9.42    2.43
  -4   4   0    9.83    1.73
   4  -4   0    9.81    3.73
  -4   4  -1    0.36    0.71
   4  -4   1    1.70    1.57
  -4   4  -2   22.13    3.95
  -4   4  -2   21.75    2.94
   4  -4   2   20.64    5.24
   4  -4   3    0.49    0.94
  -4   4  -3    1.89    1.59
   4  -4   4    5.67    2.95
  -4   4  -4    6.00    2.33
  -4   4  -5    5.62    2.39
   4  -4   5    0.80    1.34
  -4   4  -6   12.26    3.47
   4  -4   6   10.42    3.92
  -4   4  -7   -0.04    1.10
   4  -4   7   -1.56    1.63
   4  -4   8   -0.22    0.78
  -4   4  -8    3.90    2.34
  -4   4  -9    2.82    2.23
  -4   4 -10   -1.59    1.92
  -4   3  12    4.84    2.93
  -4   3  11    0.16    1.31
  -4   3  10   12.68    3.88
  -4   3   9   -0.89    1.36
  -4   3   8   -0.60    1.12
  -4   3   7  203.74   13.01
   4  -3  -6   29.45    6.35
   4  -3  -5    3.10    2.17
  -4   3   5    5.30    1.02
  -4   3   4    1.89    0.88
   4  -3  -4    3.25    2.13
  -4   3   3   13.07    2.26
   4  -3  -3   15.78    4.56
  -4   3   3   16.25    2.54
  -4   3   2   48.42    4.55
  -4   3   2   42.16    4.26
  -4   3   2   44.69    3.87
   4  -3  -2   39.04    6.99
  -4   3   1   43.19    4.65
  -4   3   1   41.93    3.96
   4  -3  -1   37.13    6.84
  -4   3   1   39.30    3.31
  -4   3   0    0.03    0.89
  -4   3   0    1.90    0.88
   4  -3   0    1.72    1.58
   4  -3   1   10.98    1.65
  -4   3  -1    5.45    1.83
   4  -3   1   10.48    3.65
   4  -3   2    0.15    0.35
  -4   3  -2   -0.04    0.93
   4  -3   2    0.17    0.66
  -4   3  -3    9.79    2.69
   4  -3   3    6.16    2.82
   4  -3   3    8.29    1.66
   4  -3   4   45.59    7.65
  -4   3  -4   46.88    6.09
   4  -3   4   46.38    4.28
   4  -3   5    0.18    0.75
   4  -3   5    0.04    0.67
  -4   3  -6    1.13    1.46
  -4   3  -7    2.75    2.19
  -4   3  -8    0.19    1.25
  -4   3  -9    0.73    1.26
  -4   3 -10   18.59    4.95
  -4   3 -11   13.10    4.58
   4  -2 -12    1.66    1.98
  -4   2  11   11.19    3.62
  -4   2  10   24.34    4.83
  -4   2   9   13.65    3.45
  -4   2   8   31.46    5.06
  -4   2   7   32.80    4.89
  -4   2   6    0.52    0.31
  -4   2   6   -2.84    1.62
  -4   2   5    0.16    0.33
  -4   2   4   63.95    4.32
  -4   2   4   61.00    5.80
  -4   2   3   51.59    4.24
  -4   2   3   47.35    4.83
  -4   2   2   51.79    4.58
  -4   2   2   59.72    5.12
  -4   2   2   60.39    4.90
   4  -2  -1    8.09    1.71
  -4   2   1    9.95    2.16
  -4   2   1   11.73    2.21
  -4   2   1    9.23    1.87
  -4   2   0   28.36    3.79
   4  -2   0   27.27    3.08
   4  -2   1   -0.72    0.63
  -4   2  -1    0.09    0.90
  -4   2  -2   11.45    2.76
   4  -2   2    8.20    1.79
  -4   2  -3    8.36    2.48
   4  -2   3    5.75    1.72
  -4   2  -4   26.93    4.63
   4  -2   4   21.58    3.41
  -4   2  -5    0.10    0.91
  -4   2  -6   13.32    3.53
  -4   2  -7    3.66    2.15
  -4   2  -8   -0.44    1.34
  -4   2  -9   12.06    3.81
  -4   2 -10   21.16    5.19
  -4   2 -11    6.24    3.08
   4  -1 -13   28.44    6.53
   4  -1 -12    3.00    2.83
   4  -1 -11   23.15    5.48
  -4   1  10    0.65    1.33
  -4   1   9   22.23    4.09
  -4   1   8   66.44    6.68
  -4   1   7  136.19    4.29
  -4   1   7  121.11    9.45
  -4   1   7  144.73    9.36
  -4   1   6    1.00    0.68
  -4   1   6    1.51    1.21
  -4   1   6    0.55    0.68
  -4   1   5   -0.62    0.88
   4  -1  -5   -0.23    0.86
  -4   1   4    4.72    1.68
   4  -1  -4    4.87    1.84
  -4   1   3    9.81    2.29
   4  -1  -3    7.63    2.29
   4  -1  -2   15.74    2.71
  -4   1   2   21.31    3.24
   4  -1  -2   14.98    3.06
   4  -1  -1    8.74    2.03
  -4   1   1   11.06    2.34
   4  -1  -1   11.75    2.71
   4  -1   0   14.42    2.55
   4  -1   0   10.77    2.60
  -4   1  -1   52.33    5.58
   4  -1   1   51.23    4.56
   4  -1   1   46.09    5.36
   4  -1   1   51.91    4.89
  -4   1  -2   28.86    4.37
   4  -1   2   31.60    3.54
   4  -1   2   36.10    4.79
   4  -1   2   28.93    3.88
  -4   1  -3   11.55    2.96
   4  -1   3    9.22    1.89
   4  -1   3   12.63    2.83
   4  -1   3    5.42    1.80
  -4   1  -4    3.42    1.64
   4  -1   4    4.87    1.58
   4  -1   4    4.58    1.86
  -4   1  -5   -1.17    1.28
  -4   1  -6    5.44    2.37
  -4   1  -7   -1.20    1.48
  -4   1  -8   15.15    4.12
  -4   1  -9   14.51    4.09
  -4   1 -10    9.85    3.57
  -4   1 -11    1.47    1.82
   4   0 -13    1.63    2.09
  -4   0  12    5.56    2.77
   4   0 -12    9.09    3.42
  -4   0  11   15.90    4.18
   4   0 -11   16.52    4.34
  -4   0  10    0.89    1.22
  -4   0   9   56.11    7.08
   4   0  -9   54.90    6.01
  -4   0   9   45.01    5.42
  -4   0   8    0.23    0.86
  -4   0   8    0.01    0.89
   4   0  -8    0.75    0.98
  -4   0   7    5.43    2.10
  -4   0   7    4.77    1.64
   4   0  -7    5.09    2.04
  -4   0   6   -0.25    1.00
  -4   0   6    1.19    1.22
   4   0  -6    0.65    1.14
  -4   0   5    7.11    2.24
  -4   0   5    4.60    1.43
   4   0  -5    4.17    1.81
  -4   0   4    0.07    0.74
   4   0  -4   -1.39    1.12
   4   0  -3    1.10    0.94
  -4   0   3    0.92    1.04
   4   0  -3    0.23    0.79
  -4   0   2  100.83    7.69
   4   0  -2  117.70    8.54
   4   0  -2  106.10    7.53
   4   0  -1   70.09    6.58
   4   0  -1   65.15    5.85
   4   0   0    3.97    1.48
   4   0   0    1.10    1.14
   4   0   1   97.99    7.82
   4   0   1  113.87    8.12
   4   0   2   17.16    3.34
   4   0   2   19.18    3.54
   4   0   3   -1.14    1.05
   4   0   3    0.87    0.92
   4   0   4   -1.01    1.05
   4   0   4    0.49    0.87
  -4   0  -5    2.90    1.65
   4   0   5    0.10    0.65
   4   0   5    0.51    1.01
  -4   0  -6    0.21    0.95
   4   0   6    0.74    1.06
  -4   0  -7   19.78    4.35
  -4   0  -8    0.09    1.23
  -4   0  -9    3.01    1.73
  -4   0 -10    2.31    1.82
  -4   0 -11   -1.33    1.74
   4   1 -13    3.13    3.11
   4   1 -12   -0.75    1.48
  -4  -1  12    1.80    1.35
  -4  -1  11   -3.49    2.26
   4   1 -11    0.24    1.27
  -4  -1  10    2.56    1.74
   4   1 -10    3.35    1.47
  -4  -1   9    6.00    2.46
   4   1  -9   13.67    2.98
  -4  -1   8    1.96    1.65
   4   1  -8    1.19    1.24
  -4  -1   7   77.45    7.90
   4   1  -7   70.54    6.84
  -4  -1   6   50.48    6.24
   4   1  -6   59.07    6.33
  -4  -1   6   50.47    4.10
  -4  -1   5    2.98    1.59
  -4  -1   5    1.69    0.94
   4   1  -5    3.47    1.87
   4   1  -4    1.77    1.17
  -4  -1   4    1.48    1.26
  -4  -1   4    1.37    0.68
   4   1  -4    0.31    0.83
   4   1  -3    3.30    1.54
   4   1  -3    1.25    1.18
   4   1  -2    4.76    1.86
   4   1  -2    4.74    1.85
   4   1  -1   46.21    5.48
   4   1  -1   42.06    5.25
   4   1   0   37.11    5.02
   4   1   0   25.15    4.18
   4   1   1   31.35    4.58
   4   1   1   40.17    5.36
   4   1   2    6.84    2.25
   4   1   2    5.26    2.12
   4   1   3   41.98    5.29
   4   1   3   42.63    6.06
   4   1   4   39.86    5.18
   4   1   4   46.91    6.57
   4   1   5   12.29    2.95
   4   1   5   18.48    4.33
   4   1   6  108.89    8.59
   4   1   7   10.10    2.69
  -4  -1  -8   16.91    4.28
   4   1   8   15.87    3.44
  -4  -1  -9    1.45    1.50
  -4  -1 -10    3.59    2.29
  -4  -1 -11    4.75    2.58
   4   2 -14    4.73    3.06
   4   2 -13    9.17    3.25
  -4  -2  12    0.00    1.24
   4   2 -12    1.50    1.19
  -4  -2  11    3.09    2.11
   4   2 -11    2.67    1.91
  -4  -2  10   11.20    3.50
   4   2 -10    3.32    1.68
  -4  -2   9    2.64    1.84
   4   2  -9    0.97    1.10
  -4  -2   8    0.46    1.18
   4   2  -8    0.44    1.06
  -4  -2   7    3.63    2.10
   4   2  -7    9.24    2.72
  -4  -2   6   72.26    7.93
   4   2  -6   65.34    6.92
  -4  -2   5   36.09    5.54
   4   2  -5   28.01    4.52
   4   2  -4   16.40    3.60
   4   2  -4   23.37    4.05
   4   2  -3   70.79    7.09
   4   2  -3   91.18    8.23
   4   2  -2   44.43    5.82
   4   2  -2   36.57    5.15
   4   2  -1  218.51   12.39
   4   2  -1  209.28   12.64
   4   2   0  254.10   13.33
   4   2   0  277.70   14.91
   4   2   1    5.72    2.12
   4   2   1    6.67    2.50
   4   2   2   11.79    2.91
   4   2   2   10.07    3.21
   4   2   3    1.65    1.29
   4   2   3    8.50    2.93
   4   2   4    2.73    1.39
   4   2   4    5.60    2.43
   4   2   5   16.44    3.47
   4   2   5   16.29    4.28
   4   2   6    4.43    1.92
   4   2   6    2.01    1.88
   4   2   7    2.56    1.45
   4   2   8   -0.17    0.73
  -4  -2  -9   -0.52    1.22
  -4  -2 -10    2.13    1.91
  -4  -2 -10    2.28    1.67
   4   3 -13    3.06    2.50
  -4  -3  12    8.23    4.03
   4   3 -12   13.65    3.80
  -4  -3  11    1.93    1.97
  -4  -3  10    6.32    2.74
   4   3 -10   15.11    3.57
  -4  -3   9    0.52    1.63
   4   3  -9    0.25    1.08
  -4  -3   8   -1.62    1.63
   4   3  -8   -0.44    0.94
  -4  -3   7   -0.08    1.29
   4   3  -7    0.39    0.97
   4   3  -6   15.85    3.65
   4   3  -5   45.39    6.34
   4   3  -5   44.67    6.10
   4   3  -4   30.95    5.29
   4   3  -4   22.98    4.40
   4   3  -3   14.49    3.58
   4   3  -3   17.18    3.79
   4   3  -2  122.77    9.93
   4   3  -2  122.02   10.36
   4   3  -1    4.93    2.22
   4   3  -1    8.04    2.62
   4   3   0    0.06    0.68
   4   3   0    0.77    1.24
   4   3   1    4.91    2.47
   4   3   1    5.78    2.33
   4   3   2    0.19    1.01
   4   3   2    2.70    1.74
   4   3   3   44.12    6.92
   4   3   3   41.66    5.77
   4   3   4   64.32    7.25
   4   3   4   73.85    9.22
   4   3   5    5.04    2.62
   4   3   5    4.93    2.24
   4   3   6    1.08    1.60
   4   3   6    0.85    1.45
   4   3   7    4.20    2.01
   4   3   7    0.81    1.54
   4   3   8    1.36    1.67
  -4  -3 -10    0.71    1.49
  -4  -4  11   29.07    6.23
  -4  -4  10    0.45    1.59
   4   4 -10   -1.29    1.47
   4   4  -9   11.35    3.41
   4   4  -8   39.96    6.04
   4   4  -7    3.93    2.11
   4   4  -6   29.46    5.24
   4   4  -5   42.06    6.32
   4   4  -5   38.92    6.27
   4   4  -4    6.69    2.62
   4   4  -4    6.69    2.76
   4   4  -3    0.10    1.12
   4   4  -3   -1.78    1.61
   4   4  -2   26.75    4.96
   4   4  -2   29.34    5.51
   4   4  -1  105.14    9.75
   4   4  -1  107.85   10.51
   4   4   0   15.16    4.08
   4   4   0   16.08    3.98
   4   4   1    0.71    1.22
   4   4   1   -1.87    1.77
   4   4   2    1.31    1.33
   4   4   2    1.56    1.74
   4   4   3    1.16    1.25
   4   4   3    1.52    1.57
   4   4   4   -1.56    1.77
   4   4   4    0.68    1.13
   4   4   5    4.40    2.70
   4   4   5    4.16    2.62
   4   4   6    4.38    2.67
   4   4   6   -0.13    0.88
   4   4   7    2.40    1.97
   4   4   7    2.73    1.64
   4   5 -10   -1.19    1.47
   4   5  -9   -4.09    2.26
   4   5  -8    0.87    1.67
   4   5  -7    8.56    3.12
   4   5  -6    6.97    2.84
   4   5  -5    5.20    2.47
   4   5  -5    1.27    1.67
   4   5  -4   -0.41    1.20
   4   5  -4   -0.45    1.33
   4   5  -3    3.41    1.99
   4   5  -3    4.56    2.52
   4   5  -2    4.96    2.56
   4   5  -2    1.76    1.73
   4   5  -1   -2.01    1.76
   4   5  -1    0.89    1.61
   4   5   0    6.93    3.03
   4   5   0    8.74    3.12
   4   5   1    1.65    1.59
   4   5   1    2.87    2.05
   4   5   2    1.77    1.74
   4   5   2    0.08    1.13
   4   5   3   11.58    3.49
   4   5   3   13.21    4.32
   4   5   4    3.55    2.02
   4   5   4    1.12    1.91
   4   5   5   -0.98    1.65
   4   5   5    3.98    2.12
   4   5   6    1.43    1.46
   4   6 -10    4.55    2.60
   4   6  -9    0.01    1.30
   4   6  -8    3.46    2.29
   4   6  -7    4.30    2.40
   4   6  -6    1.74    1.86
   4   6  -6    5.83    3.01
   4   6  -5    6.70    2.94
   4   6  -5    3.27    2.39
   4   6  -4    3.96    2.42
   4   6  -4    9.26    3.53
   4   6  -3    2.97    2.32
   4   6  -3    0.64    1.68
   4   6  -2    1.50    1.78
   4   6  -2   -0.97    1.52
   4   6  -1   -2.33    2.19
   4   6  -1    0.08    0.84
   4   6   0    5.66    2.90
   4   6   0    5.61    2.83
   4   6   1    8.95    3.56
   4   6   1    3.10    2.10
   4   6   2    1.88    1.97
   4   6   2    3.49    2.86
   4   6   3    3.46    2.17
   4   6   3    6.84    3.83
   4   6   4    1.25    1.47
   4   6   5    3.45    2.16
   4   6   6   -1.06    1.43
  -5   9  -1    1.03    1.31
  -5   8   0   -3.01    1.97
  -5   8  -1    0.20    1.26
  -5   8  -2    0.21    1.39
  -5   8  -3    3.72    2.54
   5  -7  -7    1.62    2.41
   5  -7  -6    5.75    3.79
   5  -7  -5   12.11    5.36
   5  -7  -4    8.74    4.46
   5  -7  -3    1.37    1.96
   5  -7  -2    0.50    1.14
  -5   7   1    2.73    1.64
   5  -7  -1   -0.32    1.43
  -5   7   0    1.26    1.39
   5  -7   0   -0.13    1.22
  -5   7  -1    4.91    2.19
   5  -7   1    0.70    1.72
  -5   7  -2    9.33    3.47
   5  -7   2    3.94    3.05
  -5   7  -3    1.69    1.70
   5  -7   3    2.32    2.34
  -5   7  -4    4.72    2.73
   5  -7   4    1.47    2.22
  -5   7  -5   -1.92    2.03
   5  -7   5    1.82    2.14
   5  -7   6   -1.54    2.12
   5  -7   7   -1.85    2.36
   5  -7   8    0.11    0.78
   5  -6  -8    4.12    3.03
   5  -6  -7    2.12    2.17
  -5   6   7    4.56    2.67
   5  -6  -6   31.85    8.19
   5  -6  -5   -0.52    1.61
   5  -6  -4    0.93    1.56
   5  -6  -3    5.47    3.41
  -5   6   2    3.14    1.44
   5  -6  -2    0.22    0.96
  -5   6   1   -0.04    0.70
   5  -6  -1    1.81    1.95
  -5   6   0   12.26    3.26
   5  -6   0   11.18    5.08
  -5   6  -1    2.37    1.72
   5  -6   1    1.71    1.96
  -5   6  -2   -2.78    1.91
   5  -6   2    0.21    1.09
   5  -6   3    0.06    0.97
  -5   6  -3    1.98    1.87
   5  -6   4   -1.90    2.23
  -5   6  -4    0.97    1.51
  -5   6  -5    6.47    3.21
   5  -6   5   -0.54    1.63
  -5   6  -6    1.88    1.48
   5  -6   6   -0.08    0.44
   5  -6   7    1.63    1.92
   5  -6   8    0.75    1.74
  -5   5   9    5.89    2.99
   5  -5  -8    0.56    1.39
  -5   5   8    1.79    2.02
  -5   5   7    5.38    2.82
   5  -5  -7   -1.23    1.75
   5  -5  -6   66.23   11.33
   5  -5  -5    2.34    2.30
   5  -5  -4    7.81    3.86
  -5   5   3    0.15    0.66
   5  -5  -3   -1.34    1.70
  -5   5   3   -0.25    0.78
  -5   5   2    2.95    1.26
   5  -5  -2    4.73    3.01
  -5   5   2    2.42    1.14
  -5   5   1    9.88    2.65
   5  -5  -1    3.71    2.65
  -5   5   0    9.74    2.88
   5  -5   0   12.25    4.68
  -5   5  -1   -2.18    1.59
   5  -5   1    0.22    1.02
  -5   5  -2   -0.40    1.10
   5  -5   2    1.45    1.60
  -5   5  -3    0.05    1.05
   5  -5   3   -0.34    0.95
  -5   5  -4    1.82    1.43
   5  -5   4   -0.18    1.17
   5  -5   5    6.90    3.53
  -5   5  -5   12.16    3.92
  -5   5  -6   -1.39    1.77
   5  -5   6   -0.05    0.73
  -5   5  -7    3.11    2.28
   5  -5   7   -0.62    1.22
  -5   4  10    8.70    3.68
  -5   4   9    6.61    2.89
  -5   4   8    5.05    2.48
  -5   4   7    9.40    3.49
   5  -4  -6   20.11    6.09
   5  -4  -5    0.72    1.29
  -5   4   4    0.73    0.92
   5  -4  -4   -1.26    1.66
  -5   4   4    0.82    1.23
  -5   4   3   13.36    2.70
  -5   4   3   14.85    3.08
   5  -4  -3    6.86    3.66
  -5   4   2    9.37    2.34
  -5   4   2   17.05    3.01
   5  -4  -2   13.01    4.78
  -5   4   1    6.54    2.04
   5  -4  -1    7.59    3.55
  -5   4   1    6.42    1.74
  -5   4   0    1.94    1.36
   5  -4   0    2.20    2.01
  -5   4  -1    4.06    1.89
   5  -4   1    6.50    3.33
  -5   4  -2    0.00    0.73
   5  -4   2    1.79    1.81
  -5   4  -3    0.44    1.07
   5  -4   3    0.98    1.24
  -5   4  -4    3.83    2.15
   5  -4   4    4.85    3.13
   5  -4   5    6.04    3.18
  -5   4  -5    8.26    3.14
  -5   4  -6   -1.65    1.88
  -5   4  -7   -1.99    2.00
  -5   4  -8    1.22    1.94
  -5   3  12   12.93    4.12
  -5   3  11   -0.94    1.58
  -5   3  10   10.33    3.36
  -5   3   9    0.01    1.59
  -5   3   8    8.21    2.81
  -5   3   7   22.45    4.52
  -5   3   6   68.51    7.40
  -5   3   5    0.56    0.95
  -5   3   4    1.26    0.83
  -5   3   4    2.82    1.47
  -5   3   3    8.07    2.19
  -5   3   3    8.94    2.39
  -5   3   2    0.92    0.96
  -5   3   2   -0.16    0.78
  -5   3   1    1.50    0.82
  -5   3   1    1.82    1.08
  -5   3   0    0.21    0.85
   5  -3   1   -0.28    0.55
  -5   3  -1    0.74    1.07
  -5   3  -2   19.15    3.90
  -5   3  -3    7.53    2.64
  -5   3  -4   -1.83    1.67
  -5   3  -5   -0.27    1.02
  -5   3  -6    2.18    2.10
  -5   3  -7    5.63    2.95
  -5   3  -8    3.12    2.32
  -5   3  -9   -2.24    2.29
  -5   2  12    5.29    2.86
  -5   2  11    3.12    2.25
  -5   2  11    4.89    2.54
  -5   2  10    6.25    2.83
  -5   2  10    9.09    3.21
  -5   2   9   -1.57    1.61
  -5   2   9   -1.72    1.37
  -5   2   8   16.84    3.91
  -5   2   8   21.04    4.10
  -5   2   7   -0.05    0.88
  -5   2   7    0.56    1.00
  -5   2   6    5.67    2.22
  -5   2   5    1.60    0.91
  -5   2   5    1.65    1.15
  -5   2   4    6.11    1.78
  -5   2   4    7.06    2.14
  -5   2   3    1.04    0.95
  -5   2   3   -0.59    0.88
  -5   2   2   -0.11    0.82
  -5   2   2    1.93    1.56
   5  -2  -1   25.39    3.56
  -5   2   1   25.08    3.86
  -5   2   0   37.58    5.05
   5  -2   0   29.57    3.81
   5  -2   1    0.30    0.77
  -5   2  -1    4.70    2.02
  -5   2  -2   67.46    7.29
   5  -2   2   72.40    6.17
  -5   2  -3    6.53    2.50
   5  -2   3    7.95    2.27
  -5   2  -4    0.64    1.11
   5  -2   4    1.34    1.20
  -5   2  -5    4.78    2.39
   5  -2   5   -0.40    0.84
  -5   2  -6   -5.36    2.56
   5  -2   6   -0.63    0.94
  -5   2  -7   -0.62    1.26
   5  -2   7    1.71    1.49
  -5   2  -8    8.15    3.40
  -5   2  -9   -4.50    2.79
  -5   1  11    4.22    2.47
  -5   1  10    0.31    1.14
  -5   1  10    0.86    1.15
  -5   1   9   -0.52    1.21
  -5   1   9    1.77    1.31
  -5   1   8    4.48    2.29
  -5   1   8    2.16    1.47
  -5   1   7   -2.15    1.69
  -5   1   7    0.23    0.63
  -5   1   6   33.82    3.54
  -5   1   6   37.03    5.45
  -5   1   6   35.07    4.60
  -5   1   5   22.95    3.20
  -5   1   5   29.02    4.70
  -5   1   4    1.90    1.29
   5  -1  -4    3.23    1.67
  -5   1   3    6.61    2.19
   5  -1  -3    8.49    2.70
   5  -1  -2   -0.49    0.80
   5  -1  -2    0.07    1.17
   5  -1  -1    2.37    1.46
   5  -1  -1    1.81    1.67
   5  -1   0   19.45    3.41
  -5   1   0   14.35    3.22
   5  -1   0   16.15    3.67
   5  -1   1   21.95    3.75
  -5   1  -1   21.67    4.11
   5  -1   1   26.41    4.73
  -5   1  -2   18.69    3.99
   5  -1   2   13.95    3.51
   5  -1   2   19.68    3.61
  -5   1  -3    3.79    1.90
   5  -1   3    3.42    1.69
  -5   1  -4   16.59    4.00
   5  -1   4   13.92    3.50
  -5   1  -5   14.74    3.98
   5  -1   5   19.76    4.25
  -5   1  -6    4.61    2.67
   5  -1   6    0.44    1.18
  -5   1  -7   40.91    6.84
   5  -1   7   57.59    7.76
  -5   1  -8    3.94    2.43
   5  -1   8    8.26    3.22
  -5   1  -9    5.37    2.61
  -5   0  11    5.44    2.74
  -5   0  10    4.32    2.25
  -5   0   9    4.72    2.39
  -5   0   8   -1.79    1.61
  -5   0   8   -0.12    0.71
   5   0  -8    0.91    1.30
  -5   0   7    2.02    1.70
  -5   0   7    1.90    1.26
   5   0  -7    1.97    1.69
  -5   0   6   12.47    3.33
   5   0  -6   10.24    3.12
  -5   0   6   12.51    2.54
  -5   0   5   55.79    6.81
   5   0  -5   57.77    6.96
  -5   0   5   58.48    5.06
  -5   0   4   14.02    3.45
   5   0  -4   17.13    3.96
   5   0  -3   10.39    2.73
   5   0  -3   10.95    3.31
   5   0  -2   60.58    7.10
   5   0  -2   77.51    7.31
   5   0  -1   35.09    4.93
   5   0  -1   40.20    5.77
   5   0   0  160.98   11.61
   5   0   0  149.45   10.31
   5   0   1  144.49   10.94
   5   0   1  149.41   10.61
   5   0   2    1.96    1.65
   5   0   2    4.63    2.13
   5   0   3    6.94    2.58
   5   0   3    9.82    3.14
   5   0   4   -0.02    1.32
   5   0   4    0.76    1.07
  -5   0  -5    0.95    1.22
   5   0   5    5.75    2.44
   5   0   5    3.37    2.05
  -5   0  -6    5.71    2.65
   5   0   6    5.20    2.25
   5   0   6    4.60    2.44
  -5   0  -7   -0.98    1.45
   5   0   7    0.86    1.39
  -5   0  -8    2.82    2.01
   5   0   8    2.89    2.09
   5   0   9    2.95    2.12
  -5  -1  11   14.82    4.36
  -5  -1  10    0.42    1.26
   5   1 -10    0.07    0.94
  -5  -1   9   13.33    3.85
   5   1  -9   16.23    3.88
  -5  -1   8    0.51    1.36
   5   1  -8    4.37    2.58
  -5  -1   7    0.12    1.38
   5   1  -7    0.10    0.90
  -5  -1   6    0.22    1.15
   5   1  -6    0.42    1.44
  -5  -1   5   23.38    4.54
   5   1  -5   30.19    5.21
   5   1  -4   33.94    5.28
  -5  -1   4   25.48    2.69
   5   1  -4   32.85    5.31
   5   1  -3   20.58    4.13
   5   1  -3   18.43    4.07
   5   1  -2    6.72    2.22
   5   1  -2    4.28    2.04
   5   1  -1   73.25    7.94
   5   1  -1   77.66    7.97
   5   1   0    0.34    0.95
   5   1   0    3.48    1.90
   5   1   1   -0.22    0.95
   5   1   1    2.88    1.92
   5   1   2    3.79    2.27
   5   1   2    1.75    1.51
   5   1   3    2.25    1.58
   5   1   3   -0.65    1.31
   5   1   4   25.40    4.79
   5   1   4   29.56    5.76
   5   1   5   45.80    6.50
   5   1   5   45.69    7.52
   5   1   6   -5.20    2.26
   5   1   6    3.87    2.32
  -5  -1  -7    3.68    2.28
   5   1   7   -1.98    1.56
   5   1   7    1.78    1.83
  -5  -1  -8    2.75    2.04
   5   1   8    3.55    2.37
   5   1   9    5.56    3.08
  -5  -2  10   33.86    6.49
   5   2 -10   32.38    5.55
  -5  -2   9    2.48    2.08
   5   2  -9    1.61    1.44
  -5  -2   8    3.55    2.52
   5   2  -8    3.70    2.20
  -5  -2   7   32.05    5.99
   5   2  -7   31.12    5.49
   5   2  -6    3.17    2.07
   5   2  -5   21.99    4.60
   5   2  -5   26.66    5.02
   5   2  -4   38.52    5.95
   5   2  -4   38.70    6.10
   5   2  -3    5.86    2.50
   5   2  -3    7.16    2.61
   5   2  -2   -1.79    1.60
   5   2  -2    0.06    1.05
   5   2  -1   12.00    3.59
   5   2  -1   14.41    3.67
   5   2   0   76.77    8.38
   5   2   0   77.46    8.89
   5   2   1    7.04    2.57
   5   2   1   11.14    3.52
   5   2   2   -0.02    0.80
   5   2   2    1.65    1.17
   5   2   3    4.24    2.44
   5   2   3    0.99    1.42
   5   2   4    1.02    1.28
   5   2   4    1.01    1.55
   5   2   5    2.22    1.69
   5   2   5   -2.07    2.05
   5   2   6    3.72    1.69
   5   2   6    5.27    2.99
   5   2   7    3.58    1.88
   5   2   7   -0.35    1.20
   5   3 -10    7.30    2.87
   5   3  -9   -0.62    1.39
   5   3  -8   -0.40    1.15
   5   3  -7    1.16    1.48
   5   3  -6    0.47    1.09
   5   3  -5    9.63    3.04
   5   3  -5    5.35    2.40
   5   3  -4    4.16    2.23
   5   3  -4    1.61    1.52
   5   3  -3    3.39    1.94
   5   3  -3    1.49    1.68
   5   3  -2    1.54    1.29
   5   3  -2    1.89    2.01
   5   3  -1    5.03    2.53
   5   3  -1    4.49    2.18
   5   3   0   -1.09    1.41
   5   3   0    0.44    1.16
   5   3   1    7.87    2.84
   5   3   1    8.41    3.46
   5   3   2    0.45    0.96
   5   3   2   -0.47    1.45
   5   3   3    0.71    1.35
   5   3   3   -1.42    1.74
   5   3   4    8.56    3.07
   5   3   4    8.27    3.62
   5   3   5    2.30    1.72
   5   3   5    2.93    2.27
   5   3   6    5.57    2.43
   5   3   6    0.70    2.08
   5   3   7    9.30    3.19
   5   4 -10    5.31    2.69
   5   4  -9   -0.33    1.24
   5   4  -8   -2.48    1.97
   5   4  -7   -1.87    1.72
   5   4  -6    6.39    3.06
   5   4  -5    3.81    2.36
   5   4  -5    1.39    1.77
   5   4  -4   12.25    3.98
   5   4  -4    7.83    3.09
   5   4  -3    7.95    3.30
   5   4  -3    9.51    3.43
   5   4  -2   -0.63    1.41
   5   4  -2    2.60    2.04
   5   4  -1    2.38    2.13
   5   4  -1    4.55    2.79
   5   4   0   -1.62    1.69
   5   4   0    2.45    1.84
   5   4   1    2.58    1.97
   5   4   1    0.46    1.13
   5   4   2   12.75    3.80
   5   4   2   15.29    4.65
   5   4   3    1.10    1.35
   5   4   3    4.44    2.78
   5   4   4    3.85    2.04
   5   4   4    5.29    2.70
   5   4   5    2.84    1.91
   5   4   6    2.55    1.93
   5   5  -8    6.76    3.02
   5   5  -7    5.68    3.32
   5   5  -6    2.58    2.20
   5   5  -5    4.79    2.73
   5   5  -5   -1.42    1.79
   5   5  -4    2.86    2.31
   5   5  -4    1.40    1.77
   5   5  -3   -3.74    2.54
   5   5  -3   -0.91    1.83
   5   5  -2   -0.99    1.56
   5   5  -2    0.34    1.52
   5   5  -1   -2.22    2.15
   5   5  -1    1.40    1.64
   5   5   0    4.86    2.95
   5   5   0    2.42    1.92
   5   5   1    3.30    2.47
   5   5   1    4.52    2.31
   5   5   2    1.09    1.90
   5   5   3    5.44    2.85
  -6   7  -1   -1.57    1.84
  -6   7  -2    5.55    2.72
  -6   7  -3   -1.29    1.65
   6  -6  -5    4.44    3.57
   6  -6  -4    5.57    3.82
   6  -6  -3    0.23    1.28
   6  -6  -2   -0.54    1.17
   6  -6  -1    3.70    3.09
  -6   6   0   -1.26    1.46
   6  -6   0    0.67    1.43
   6  -6   1    2.11    2.43
  -6   6  -1    2.78    2.00
  -6   6  -2    0.08    1.29
   6  -6   2    1.80    2.94
  -6   6  -3    0.99    1.61
   6  -6   3    2.51    2.74
  -6   6  -4    5.07    2.87
  -6   5   8   -2.49    1.94
  -6   5   7    3.74    2.21
  -6   5   6    8.04    2.84
   6  -5  -5   17.28    6.35
  -6   5   5    7.72    2.84
   6  -5  -4   -2.05    2.54
   6  -5  -3    0.44    1.49
   6  -5  -2    3.07    2.76
  -6   5   1   -0.39    0.98
   6  -5  -1   -1.15    1.71
  -6   5   0    1.89    1.59
   6  -5   0   -1.14    1.76
  -6   5  -1   -0.65    1.12
   6  -5   1    0.99    1.79
  -6   5  -2    0.31    1.36
   6  -5   2   -1.14    1.75
  -6   5  -3    2.79    1.99
   6  -5   3    1.34    2.08
  -6   5  -4    0.19    1.44
  -6   5  -5    2.59    1.96
  -6   4   9   10.09    3.57
  -6   4   9    4.13    1.54
  -6   4   8    0.03    0.97
  -6   4   8   -3.74    2.49
  -6   4   7    3.65    2.04
  -6   4   7    4.25    2.33
  -6   4   6    3.42    1.92
  -6   4   5    3.50    1.92
  -6   4   4   -2.50    1.60
  -6   4   3    5.73    2.01
  -6   4   2    1.31    1.26
  -6   4   1    2.65    1.66
  -6   4   0    5.91    2.31
  -6   4  -1   10.86    3.17
  -6   4  -2   -0.69    1.38
  -6   4  -3   33.35    5.95
  -6   4  -4    2.10    2.24
  -6   4  -5    4.43    2.77
  -6   3  10    6.57    3.20
  -6   3   9   -0.98    1.73
  -6   3   9    3.22    2.04
  -6   3   8    1.50    1.27
  -6   3   8    1.78    1.90
  -6   3   7   -1.14    1.25
  -6   3   7    0.53    1.22
  -6   3   6    1.74    1.50
  -6   3   5   11.26    3.26
  -6   3   4    8.66    2.70
  -6   3   3   -0.19    0.83
  -6   3   3    1.71    1.34
  -6   3   2    4.35    1.85
  -6   3   1   -1.94    1.36
  -6   3   0    2.50    1.68
  -6   3  -1    4.64    2.09
  -6   3  -2    9.18    3.19
  -6   3  -3    2.16    1.86
  -6   3  -4   -3.04    2.05
  -6   3  -5    2.56    2.00
  -6   3  -6    1.37    0.91
  -6   2   9   -1.39    1.77
  -6   2   9   -0.40    0.92
  -6   2   8    4.21    2.45
  -6   2   8    1.38    1.41
  -6   2   7   -0.27    1.12
  -6   2   7   -1.06    1.21
  -6   2   6    2.97    1.81
  -6   2   5   11.04    3.16
  -6   2   4   20.55    3.45
  -6   2   4   22.34    4.36
  -6   2   3    5.22    2.21
  -6   2   3    2.65    1.60
  -6   2   2    8.17    2.59
  -6   2   1   38.32    5.41
  -6   2   0   26.88    4.77
  -6   2  -1   60.45    7.31
  -6   2  -2   31.71    5.63
  -6   2  -3    2.82    1.72
  -6   2  -4    8.63    3.14
  -6   2  -5    2.06    1.99
  -6   2  -6   -2.57    2.20
  -6   1   9   -2.31    2.05
  -6   1   8   10.05    3.38
  -6   1   7    4.55    2.52
  -6   1   6    1.30    1.44
  -6   1   5    2.99    1.92
  -6   1   4    9.70    2.57
  -6   1   4   15.60    3.82
  -6   1   3   14.35    3.32
   6  -1  -2    3.75    1.70
  -6   1   2    5.12    2.09
   6  -1  -1    3.51    1.56
  -6   1   1    3.23    1.81
   6  -1   0   32.62    4.95
  -6   1   0   26.85    4.88
   6  -1   1    1.49    1.34
  -6   1  -1    1.98    1.74
   6  -1   2    3.63    1.85
  -6   1  -2    2.19    1.79
   6  -1   3    2.96    1.89
  -6   1  -3   -2.25    1.72
  -6   1  -4   -0.98    1.53
   6  -1   4    1.18    1.42
  -6   1  -5    2.72    2.06
  -6   1  -6   21.58    5.22
  -6   0   9   36.70    6.76
  -6   0   8   -3.30    2.30
   6   0  -8    1.30    1.48
  -6   0   7    2.09    1.95
   6   0  -7    2.64    2.01
  -6   0   6   21.24    4.82
   6   0  -6   21.08    4.98
   6   0  -5    2.22    1.67
   6   0  -4   18.86    4.65
   6   0  -3   21.57    4.34
   6   0  -3   17.63    4.56
   6   0  -2    7.32    2.69
   6   0  -2    2.15    1.78
   6   0  -1   -0.22    1.00
   6   0  -1    0.22    1.05
   6   0   0    7.29    2.60
   6   0   0    2.17    1.73
   6   0   1   29.47    5.19
   6   0   1   25.60    5.24
   6   0   2    4.83    2.88
   6   0   2    3.06    2.18
  -6   0  -3   -0.90    1.35
   6   0   3   -1.05    1.37
   6   0   3    1.16    1.47
  -6   0  -4    1.75    1.83
   6   0   4    0.70    1.39
   6   0   4    1.79    1.95
  -6   0  -5   -0.84    1.57
   6   0   5    0.37    1.30
   6   0   6    2.61    2.22
   6   0   7    1.73    1.99
   6   1 -10    3.76    2.41
   6   1  -9    5.32    2.26
  -6  -1   8    0.97    1.76
   6   1  -8   -0.64    1.11
  -6  -1   7   -1.02    1.64
   6   1  -7    2.21    1.45
   6   1  -6    0.48    1.23
   6   1  -5    4.13    2.40
   6   1  -4    1.87    1.56
   6   1  -4    2.54    2.18
   6   1  -3    0.80    1.32
   6   1  -3    0.27    1.69
   6   1  -2    1.67    1.66
   6   1  -2   -0.50    1.29
   6   1  -1   -0.78    1.33
   6   1  -1    3.03    2.09
   6   1   0   -1.61    1.51
   6   1   0   -0.42    1.03
   6   1   1    1.83    1.86
   6   1   1    1.23    1.65
   6   1   2    8.17    3.19
   6   1   2    4.32    2.01
   6   1   3   -0.32    0.98
   6   1   3    1.28    1.68
   6   1   4   -0.51    1.32
   6   1   4   -1.45    1.78
   6   1   5    4.09    2.56
   6   1   5    4.76    2.82
   6   1   6    2.48    1.81
   6   1   6    1.45    2.08
   6   2 -10    1.06    1.74
   6   2  -9   18.70    4.82
   6   2  -8   -0.39    1.25
   6   2  -7    2.08    1.88
   6   2  -6    1.37    1.60
   6   2  -5    7.80    3.11
   6   2  -4    5.42    2.67
   6   2  -4    7.11    3.09
   6   2  -3   14.32    4.08
   6   2  -3   18.95    4.75
   6   2  -2    0.55    1.38
   6   2  -2    3.29    2.05
   6   2  -1   -0.62    1.47
   6   2  -1    1.01    1.48
   6   2   0   11.17    4.18
   6   2   0    8.31    3.35
   6   2   1    0.93    1.49
   6   2   1    0.11    1.99
   6   2   2    4.41    2.63
   6   2   2    8.98    3.40
   6   2   3    9.03    3.49
   6   2   3   11.63    4.27
   6   2   4    3.30    2.20
   6   2   4    5.89    3.47
   6   2   5   -0.30    1.26
   6   2   5   10.53    4.27
   6   2   6   -1.72    1.84
   6   3  -7    6.80    3.23
   6   3  -6    4.82    3.46
   6   3  -5    2.97    1.93
   6   3  -5   12.60    4.09
   6   3  -4    0.40    1.15
   6   3  -4   -4.18    2.49
   6   3  -3   -0.47    1.40
   6   3  -3    1.89    2.06
   6   3  -2    1.78    2.00
   6   3  -2    1.38    1.80
   6   3  -1   -0.66    1.70
   6   3  -1    2.74    2.18
   6   3   0    3.02    2.52
   6   3   0    0.12    1.13
   6   3   1    1.79    1.51
   6   3   1    3.37    2.54
   6   3   2   11.36    4.74
   6   3   2    9.72    3.74
   6   3   3    9.53    3.64
  -7   5  -1   -3.70    2.44
  -7   5  -2    1.70    2.04
  -7   4   0   11.86    3.71
  -7   4  -1    7.08    3.05
  -7   4  -2   16.00    4.63
  -7   3   7    2.79    2.02
  -7   3   6    2.47    2.07
  -7   3   5    0.04    1.27
  -7   3   1    6.10    2.51
  -7   3   0    0.79    1.40
  -7   3  -1    2.32    1.91
  -7   3  -2    0.33    1.14
  -7   2   7    6.95    2.94
  -7   2   6    2.93    1.98
  -7   2   2    4.50    2.08
  -7   2   1    2.65    1.82
  -7   2   0   -0.03    1.10
  -7   2  -1   -1.37    1.49
  -7   2  -2    7.52    3.10
  -7   1   3    2.06    1.56
  -7   1   2    2.68    1.87
  -7   1   1   -2.02    1.65
  -7   1   0    5.20    2.58
  -7   1  -1   -0.42    1.40
  -7   1  -2   -2.37    1.97
   7   0  -2   12.56    3.73
   7   0  -1    5.00    2.44
   7   0   0    3.02    2.01
  -7   0   0   -2.91    1.97
  -7   0  -1    4.10    2.41
   7   1  -3   -3.55    2.27
   7   1  -2    1.22    1.59
   7   1  -1   -2.13    1.92
   7   1   0    2.14    2.06
   7   1   1   -3.29    2.34
   7   1   2    8.58    3.60
   0   0   0    0.00    0.00
TITL shI_5247_RoLa_auto in P-1
REM P-1 (#2 in standard setting)
CELL 0.71073   5.633248   7.643892  11.729256  95.8586  96.3525  99.6824
ZERR    1.00   0.000540   0.000727   0.001126   0.0078   0.0079   0.0080
LATT  1
SFAC C H N O
UNIT 15.00 15.00 4.00 2.00
TREF
HKLF 4
END
_computing_structure_solution     'SHELXT 2018/2 (Sheldrick, 2018)'
;
_shelx_hkl_checksum     46279
_shelx_res_file
;
TITL shi_5247_rola_auto_a.res in P-1
    shi_5247_rola_auto.res
    created by SHELXL-2018/3 at 10:20:17 on 21-Aug-2025
REM Old TITL shI_5247_RoLa_auto in P-1
REM SHELXT solution in P-1: R1 0.202, Rweak 0.012, Alpha 0.055
REM <I/s> 0.000 for 0 systematic absences, Orientation as input
REM Formula found by SHELXT: C3 N1 O1
CELL 0.71073 5.633248 7.643892 11.729256 95.8586 96.3525 99.6824
ZERR 2 0.00054 0.000727 0.001126 0.0078 0.0079 0.008
LATT 1
SFAC C H N O
UNIT 20 20 8 4
L.S. 14
PLAN  5
SIZE 0.04 0.12 0.18
CONF
MORE -1
BOND $H
fmap 2
acta
SHEL 999 0.84
REM <olex2.extras>
REM <HklSrc "%.\\shI_5247_RoLa_auto.hkl">
REM </olex2.extras>
WGHT    0.048900
EXTI    0.019240
FVAR       0.74415
O1    4   -0.226069    0.288053    0.256507    11.00000    0.04980    0.09285 =
         0.04171   -0.01390    0.02189   -0.01985
O2    4    0.694366    0.941352    0.638308    11.00000    0.06162    0.06388 =
         0.03652   -0.01207    0.00068   -0.00628
N1    3    0.185306    0.351582    0.050277    11.00000    0.04062    0.04603 =
         0.03245    0.00167    0.01274   -0.00004
N2    3    0.154576    0.446008    0.268714    11.00000    0.04202    0.05166 =
         0.02667   -0.00626    0.01457   -0.00425
AFIX  43
H2    2    0.278937    0.471361    0.233005    11.00000   -1.20000
AFIX   0
N3    3    0.165493    0.520091    0.383446    11.00000    0.04193    0.04703 =
         0.02667   -0.00246    0.01040    0.00314
N4    3    0.406072    0.723023    0.528663    11.00000    0.03698    0.04814 =
         0.02486   -0.00219    0.00969    0.00381
AFIX  43
H4    2    0.308537    0.706286    0.579587    11.00000   -1.20000
AFIX   0
C1    1    0.200815    0.305875   -0.061648    11.00000    0.04589    0.05859 =
         0.03427    0.00245    0.01657   -0.00012
AFIX  43
H1    2    0.341810    0.352645   -0.090781    11.00000   -1.20000
AFIX   0
C2    1    0.019516    0.193498   -0.135871    11.00000    0.06141    0.05455 =
         0.02771    0.00031    0.01027    0.00752
AFIX  43
H2A   2    0.039786    0.164612   -0.212720    11.00000   -1.20000
AFIX   0
C3    1   -0.190500    0.124849   -0.095458    11.00000    0.05138    0.05018 =
         0.03359   -0.00141    0.00035    0.00002
AFIX  43
H3    2   -0.315240    0.048043   -0.143784    11.00000   -1.20000
AFIX   0
C4    1   -0.212658    0.172940    0.019885    11.00000    0.03825    0.04988 =
         0.03398   -0.00052    0.00795   -0.00362
AFIX  43
H4A   2   -0.354490    0.130957    0.049950    11.00000   -1.20000
AFIX   0
C5    1   -0.022369    0.283055    0.088449    11.00000    0.03624    0.03734 =
         0.02738    0.00181    0.00698    0.00261
C6    1   -0.041537    0.337986    0.213422    11.00000    0.03935    0.03868 =
         0.03359    0.00032    0.01065   -0.00130
C7    1    0.360619    0.632947    0.417935    11.00000    0.03528    0.03387 =
         0.02789    0.00215    0.00734    0.00807
C8    1    0.570589    0.694940    0.355022    11.00000    0.04369    0.04479 =
         0.03417   -0.00011    0.01231    0.00535
AFIX  23
H8A   2    0.518851    0.753902    0.289671    11.00000   -1.20000
H8B   2    0.643339    0.595005    0.327358    11.00000   -1.20000
AFIX   0
C9    1    0.748834    0.824953    0.443867    11.00000    0.03738    0.05348 =
         0.04240   -0.00142    0.00815    0.00063
AFIX  23
H9A   2    0.897665    0.779229    0.460945    11.00000   -1.20000
H9B   2    0.788117    0.940108    0.415897    11.00000   -1.20000
AFIX   0
C10   1    0.621763    0.841547    0.549258    11.00000    0.04065    0.04230 =
         0.03537    0.00052    0.00187    0.00645
HKLF 4
REM  shi_5247_rola_auto_a.res in P-1
REM wR2 = 0.1211, GooF = S = 1.013, Restrained GooF = 1.013 for all data
REM R1 = 0.0489 for 1120 Fo > 4sig(Fo) and 0.0855 for all 1734 data
REM 146 parameters refined using 0 restraints
END
WGHT      0.0489      0.0000
REM Highest difference peak  0.168,  deepest hole -0.166,  1-sigma level  0.049
Q1    1   0.2540  0.4206  0.1390  11.00000  0.05    0.17
Q2    1   1.0166  0.5943  0.4963  11.00000  0.05    0.16
Q3    1   0.3431  0.4713  0.0523  11.00000  0.05    0.15
Q4    1   0.8949  1.0255  0.5868  11.00000  0.05    0.15
Q5    1   0.7064  0.9047  0.7405  11.00000  0.05    0.15
;
_shelx_res_checksum     20377
