# Supplementary material for: N′-[(E)-5-Oxopyrrolidin-2-yl­idene]pyridine-2-carbohydrazide
Source: IUCrdata. 2025 Oct 28;10(Pt 10):x250896. doi: 10.1107/S241431462500896X (PMC12598890; doi:10.1107/S241431462500896X)
Supplement: Supplementary file 2 [file x-10-x250896-Isup2.hkl]

data_I                                                                          
_shelx_title ' shi_5247_rola_auto_a.res in P-1'                                 
_shelx_refln_list_code          4                                               
_shelx_F_calc_maximum      142.51                                               
_exptl_crystal_F_000       228.00                                               
_reflns_d_resolution_high  0.8401                                               
                                                                                
loop_                                                                           
 _space_group_symop_operation_xyz                                               
 'x, y, z'                                                                      
 '-x, -y, -z'                                                                   
                                                                                
_cell_length_a     5.6332                                                       
_cell_length_b     7.6439                                                       
_cell_length_c    11.7293                                                       
_cell_angle_alpha  95.859                                                       
_cell_angle_beta   96.353                                                       
_cell_angle_gamma  99.682                                                       
                                                                                
_shelx_F_squared_multiplier     1.000                                           
                                                                                
loop_                                                                           
 _refln_index_h                                                                 
 _refln_index_k                                                                 
 _refln_index_l                                                                 
 _refln_F_squared_calc                                                          
 _refln_F_squared_meas                                                          
 _refln_F_squared_sigma                                                         
 _refln_observed_status                                                         
   1   0   0        329.90        292.61         3.68 o                         
   2   0   0        973.53        927.35         8.86 o                         
   3   0   0         13.06         10.73         1.64 o                         
   4   0   0          4.24          4.24         2.59 o                         
   5   0   0        255.34        279.85        13.94 o                         
   6   0   0          6.09          7.61         4.62 o                         
  -6   1   0         45.63         54.14         6.28 o                         
  -5   1   0         31.87         30.46         3.56 o                         
  -4   1   0         20.04         23.29         3.30 o                         
  -3   1   0        156.68        152.45         7.22 o                         
  -2   1   0         19.26         19.64         1.06 o                         
  -1   1   0        154.61        148.76         5.03 o                         
   0   1   0        357.22        338.31         6.00 o                         
   1   1   0        205.79        182.61         6.15 o                         
   2   1   0         14.86         15.82         1.39 o                         
   3   1   0        190.78        200.88         9.40 o                         
   4   1   0         57.23         56.36        10.80 o                         
   5   1   0          1.79          2.50         2.84 o                         
   6   1   0          1.87         -1.54         1.54 o                         
  -6   2   0         34.30         48.55         8.62 o                         
  -5   2   0         47.62         59.49         7.23 o                         
  -4   2   0         47.04         50.06         4.32 o                         
  -3   2   0          0.46          0.06         0.45 o                         
  -2   2   0       1188.34       1149.73        15.65 o                         
  -1   2   0          0.19          0.17         0.31 o                         
   0   2   0       1811.04       1724.01        12.18 o                         
   1   2   0          0.25          0.79         0.88 o                         
   2   2   0         96.45         94.83         3.25 o                         
   3   2   0        111.05        111.58         7.59 o                         
   4   2   0        474.58        480.14        21.37 o                         
   5   2   0        140.81        139.33        11.02 o                         
   6   2   0          7.92         17.30         4.72 o                         
  -6   3   0          0.44          4.51         3.03 o                         
  -5   3   0          2.09          0.38         1.53 o                         
  -4   3   0          1.75          2.05         1.05 o                         
  -3   3   0         32.42         40.22         3.05 o                         
  -2   3   0         14.15         14.71         1.51 o                         
  -1   3   0         16.14         15.00         1.14 o                         
   0   3   0         50.91         55.58         2.65 o                         
   1   3   0        400.21        404.97         7.47 o                         
   2   3   0         48.39         68.14         8.33 o                         
   3   3   0         55.47         55.59         4.23 o                         
   4   3   0          0.08          0.56         1.08 o                         
   5   3   0          0.16         -0.45         1.62 o                         
  -6   4   0          8.66         10.67         4.17 o                         
  -5   4   0          7.32          3.69         2.03 o                         
  -4   4   0         15.38         17.54         2.38 o                         
  -3   4   0         86.53         76.28         5.03 o                         
  -2   4   0         34.78         40.20         3.53 o                         
  -1   4   0          2.89          2.36         0.76 o                         
   0   4   0          5.73          5.91         1.18 o                         
   1   4   0          2.47          2.46         0.96 o                         
   2   4   0         22.27         18.69         4.89 o                         
   3   4   0         12.22          8.49         2.79 o                         
   4   4   0         29.50         28.26         5.15 o                         
   5   4   0          2.00          0.59         3.67 o                         
  -6   5   0          0.22          0.82         2.74 o                         
  -5   5   0         17.16         19.19         4.43 o                         
  -4   5   0         19.04         20.25         2.62 o                         
  -3   5   0         10.94         11.28         2.97 o                         
  -2   5   0          4.31          4.09         0.69 o                         
  -1   5   0          0.97          1.33         0.72 o                         
   0   5   0        142.86        156.11         6.46 o                         
   1   5   0          1.19          3.29         0.92 o                         
   2   5   0          0.47          3.63         2.60 o                         
   3   5   0         16.96         24.84         4.56 o                         
   4   5   0         15.39         14.13         3.93 o                         
  -5   6   0         26.78         21.48         4.96 o                         
  -4   6   0          0.76          1.49         1.79 o                         
  -3   6   0         12.77         15.17         3.76 o                         
  -2   6   0          1.00          1.24         0.57 o                         
  -1   6   0         55.71         49.84         3.99 o                         
   0   6   0        118.77        131.56         6.44 o                         
   1   6   0          1.46          1.58         1.65 o                         
   2   6   0         21.43         18.28         5.65 o                         
   3   6   0          1.62          4.13         2.66 o                         
   4   6   0          1.37         10.18         3.66 o                         
  -5   7   0          3.88          0.94         1.66 o                         
  -4   7   0          0.95          2.82         2.09 o                         
  -3   7   0          0.04         -0.08         1.21 o                         
  -2   7   0          3.90          3.59         2.65 o                         
  -1   7   0          9.54          9.06         2.10 o                         
   0   7   0          5.10          5.07         2.32 o                         
   1   7   0         35.35         41.62         5.14 o                         
   2   7   0         11.20         13.09         5.26 o                         
   3   7   0          4.21          3.81         2.32 o                         
  -4   8   0          2.33          8.03         3.39 o                         
  -3   8   0          0.45          3.76         3.65 o                         
  -2   8   0          3.32          5.26         2.39 o                         
  -1   8   0          1.25          2.70         5.49 o                         
   0   8   0         11.60          8.73         3.00 o                         
   1   8   0          1.24         -1.88         2.46 o                         
  -1   9   0          0.00          0.72         2.65 o                         
   1  -9   1          0.81         -0.32         1.58 o                         
   2  -9   1          2.77         -0.47         2.06 o                         
  -2  -8   1          0.47         -3.72         3.72 o                         
  -1  -8   1         10.13          8.92         4.51 o                         
   0  -8   1          0.03          2.19         2.04 o                         
   1  -8   1         41.34         47.04         6.65 o                         
   2  -8   1          2.70          1.38         1.50 o                         
   3  -8   1          0.69         -0.72         1.48 o                         
   4  -8   1          1.98          4.96         2.91 o                         
  -3  -7   1          7.09         12.44         3.79 o                         
  -2  -7   1         13.89         16.34         5.36 o                         
  -1  -7   1          7.51          4.05         1.68 o                         
   0  -7   1          2.45          2.05         1.65 o                         
   1  -7   1         15.53         16.05         2.54 o                         
   2  -7   1          0.00          0.97         1.21 o                         
   3  -7   1          0.01          2.85         1.94 o                         
   4  -7   1          0.58         -1.20         1.60 o                         
   5  -7   1          4.36          4.61         3.80 o                         
  -4  -6   1          1.68         -1.06         2.18 o                         
  -3  -6   1         36.19         33.67         7.08 o                         
  -2  -6   1          9.97         14.16         4.88 o                         
  -1  -6   1          1.48          1.48         1.18 o                         
   0  -6   1          0.08          0.06         0.56 o                         
   1  -6   1          1.10          1.56         0.78 o                         
   2  -6   1          4.87          2.86         1.12 o                         
   3  -6   1          5.65          5.80         2.45 o                         
   4  -6   1         14.33         17.34         4.16 o                         
   5  -6   1          3.17          3.72         2.33 o                         
  -4  -5   1          0.21         -0.89         2.62 o                         
  -3  -5   1          1.24          0.04         1.53 o                         
  -2  -5   1         13.03         15.21         4.84 o                         
  -1  -5   1         15.44         21.21         2.91 o                         
   0  -5   1         45.51         46.70         3.45 o                         
   1  -5   1         23.50         22.95         2.11 o                         
   2  -5   1          0.03          1.50         1.22 o                         
   3  -5   1          6.44          2.91         3.75 o                         
   4  -5   1         20.13         24.26         2.43 o                         
   5  -5   1          0.01         -1.30         2.17 o                         
   6  -5   1          0.46         -0.03         1.71 o                         
  -5  -4   1          2.50          5.99         3.06 o                         
  -4  -4   1        199.79        192.37        12.92 o                         
  -3  -4   1        438.63        466.03        18.09 o                         
  -2  -4   1         48.79         53.98         8.07 o                         
  -1  -4   1         75.88         76.49         5.05 o                         
   0  -4   1          1.23          2.82         1.72 o                         
   1  -4   1        422.17        424.37         9.42 o                         
   2  -4   1          4.72          2.44         1.41 o                         
   3  -4   1        202.35        210.44         5.54 o                         
   4  -4   1          1.51          1.40         1.21 o                         
   5  -4   1          9.79          8.93         2.97 o                         
   6  -4   1         19.46         19.61         5.73 o                         
  -5  -3   1          8.83          8.56         2.98 o                         
  -4  -3   1          4.65         11.51         3.06 o                         
  -3  -3   1         66.51         57.53         5.89 o                         
  -2  -3   1        235.08        249.88         6.43 o                         
  -1  -3   1         22.40         25.30         2.24 o                         
   0  -3   1         85.83         78.91         3.52 o                         
   1  -3   1        204.06        195.17         3.76 o                         
   2  -3   1         80.16         69.56         4.10 o                         
   3  -3   1          2.77          2.42         0.57 o                         
   4  -3   1         15.43         17.19         2.76 o                         
   5  -3   1          0.07          0.12         0.92 o                         
   6  -3   1          6.99          8.38         3.77 o                         
  -6  -2   1          0.02          0.35         1.88 o                         
  -5  -2   1         25.29         24.00         4.64 o                         
  -4  -2   1        384.42        387.54        16.02 o                         
  -3  -2   1          1.19         -0.16         0.75 o                         
  -2  -2   1        107.60        101.30         3.74 o                         
  -1  -2   1        675.08        631.18         9.78 o                         
   0  -2   1        913.05        883.01         8.61 o                         
   1  -2   1      20308.47      22948.82        94.91 o                         
   2  -2   1          0.05          0.44         0.30 o                         
   3  -2   1        292.19        273.23         9.78 o                         
   4  -2   1          1.55         -0.70         0.93 o                         
   5  -2   1          1.75          2.73         3.97 o                         
   6  -2   1        109.82        109.22        13.21 o                         
  -6  -1   1          2.72          1.27         3.44 o                         
  -5  -1   1        136.46        136.46        10.17 o                         
  -4  -1   1         71.26         79.75         6.85 o                         
  -3  -1   1        114.88        110.62         6.92 o                         
  -2  -1   1        344.69        360.74         6.46 o                         
  -1  -1   1        298.25        294.39         3.77 o                         
   0  -1   1        167.22        177.09         2.59 o                         
   1  -1   1        125.71        114.43         5.66 o                         
   2  -1   1         99.97         96.79         2.78 o                         
   3  -1   1          1.25          1.09         0.57 o                         
   4  -1   1         94.38         91.45         4.56 o                         
   5  -1   1         33.40         41.85         4.32 o                         
   6  -1   1          0.60          3.08         1.92 o                         
  -6   0   1          0.84         -0.01         1.31 o                         
  -5   0   1         68.12         67.60         6.77 o                         
  -4   0   1        117.08        121.85         7.90 o                         
  -3   0   1        184.26        183.92         5.74 o                         
  -2   0   1         12.00         11.06         0.92 o                         
  -1   0   1       3898.94       3637.00        14.11 o                         
   1   0   1       1860.60       1657.38        14.45 o                         
   2   0   1          3.49          3.90         0.84 o                         
   3   0   1         74.93         73.96         4.24 o                         
   4   0   1        175.50        192.06        14.36 o                         
   5   0   1        239.15        265.93        13.77 o                         
   6   0   1         47.76         50.01         6.66 o                         
  -6   1   1          3.78          6.10         2.13 o                         
  -5   1   1          2.40          3.81         1.98 o                         
  -4   1   1         17.87         18.77         2.41 o                         
  -3   1   1         14.63         14.25         1.54 o                         
  -2   1   1         27.66         24.12         1.20 o                         
  -1   1   1        324.76        282.14         4.13 o                         
   0   1   1         48.37         60.16         2.01 o                         
   1   1   1         12.36         11.94         2.04 o                         
   2   1   1        677.20        719.26        12.04 o                         
   3   1   1         70.52         80.24         6.05 o                         
   4   1   1         59.00         64.34         7.97 o                         
   5   1   1          1.07          1.46         2.80 o                         
   6   1   1          0.00          2.73         2.23 o                         
  -6   2   1         66.95         69.22         9.77 o                         
  -5   2   1         46.42         45.61         4.73 o                         
  -4   2   1         18.35         17.47         1.77 o                         
  -3   2   1         39.70         43.08         3.78 o                         
  -2   2   1        435.77        429.89         7.63 o                         
  -1   2   1        189.65        184.44         3.88 o                         
   0   2   1          0.12          0.17         0.41 o                         
   1   2   1         69.20         69.04         2.24 o                         
   2   2   1          4.91          6.57         1.26 o                         
   3   2   1         50.86         56.31         6.83 o                         
   4   2   1         10.66         11.12         2.92 o                         
   5   2   1         14.03         15.94         3.75 o                         
   6   2   1          1.09          1.05         2.15 o                         
  -6   3   1          0.00         -2.46         2.46 o                         
  -5   3   1          4.08          2.96         1.18 o                         
  -4   3   1         74.92         73.62         3.83 o                         
  -3   3   1         73.53         78.21         5.47 o                         
  -2   3   1        114.69        116.18         4.05 o                         
  -1   3   1         65.62         55.24         2.50 o                         
   0   3   1          4.99          5.51         1.50 o                         
   1   3   1        794.70        806.65        10.33 o                         
   2   3   1         13.86         14.75         1.77 o                         
   3   3   1          6.27          5.64         1.54 o                         
   4   3   1          6.68          9.68         3.06 o                         
   5   3   1         15.62         14.65         3.96 o                         
  -6   4   1          0.65          4.79         3.00 o                         
  -5   4   1         10.01         12.06         2.24 o                         
  -4   4   1         97.37        100.23         5.79 o                         
  -3   4   1          0.03         -0.03         1.06 o                         
  -2   4   1         77.69         89.08         5.00 o                         
  -1   4   1         13.06         12.02         1.56 o                         
   0   4   1        347.66        335.13        15.50 o                         
   1   4   1        255.87        270.94         7.47 o                         
   2   4   1          6.60          5.60         1.46 o                         
   3   4   1         23.34         20.81         3.97 o                         
   4   4   1          2.64         -0.62         2.33 o                         
   5   4   1          2.01          2.23         1.91 o                         
  -6   5   1          0.02         -1.20         1.54 o                         
  -5   5   1         14.53         12.87         5.57 o                         
  -4   5   1         26.44         23.64         4.31 o                         
  -3   5   1          1.68          1.21         1.11 o                         
  -2   5   1          9.06          8.66         1.26 o                         
  -1   5   1          2.10          3.88         1.00 o                         
   0   5   1         35.23         44.52         6.35 o                         
   1   5   1         21.98         23.07         2.11 o                         
   2   5   1         84.05         83.74        10.89 o                         
   3   5   1          8.70          6.72         6.30 o                         
   4   5   1          6.22          3.94         2.27 o                         
  -5   6   1          2.76          0.81         1.67 o                         
  -4   6   1          0.79          0.67         1.93 o                         
  -3   6   1          6.44          7.49         2.51 o                         
  -2   6   1          0.73          0.39         0.76 o                         
  -1   6   1         11.99         13.88         2.32 o                         
   0   6   1         14.67         15.55         2.21 o                         
   1   6   1         37.06         37.25         2.85 o                         
   2   6   1          0.00         -0.45         2.65 o                         
   3   6   1          4.11          4.66         2.37 o                         
  -5   7   1          1.19          1.99         2.75 o                         
  -4   7   1          4.88          7.88         2.91 o                         
  -3   7   1          0.00         -1.51         1.51 o                         
  -2   7   1         39.30         41.46         5.45 o                         
  -1   7   1          8.22          5.97         2.11 o                         
   0   7   1          0.66          1.47         1.38 o                         
   1   7   1         40.43         45.30        12.23 o                         
   2   7   1         40.24         53.95        10.19 o                         
   3   7   1          0.34         -0.08         1.27 o                         
  -4   8   1          0.62          0.35         1.57 o                         
  -3   8   1          0.13          2.08         2.94 o                         
  -2   8   1          1.89          2.16         3.95 o                         
  -1   8   1          5.40          4.98         2.25 o                         
   0   8   1          0.95          0.22         1.10 o                         
   1   8   1          3.80          6.37         3.81 o                         
   1  -9   2          0.60          3.89         2.80 o                         
   2  -9   2          1.17          5.24         4.73 o                         
  -2  -8   2         29.56         28.05         7.55 o                         
  -1  -8   2          3.66         -0.76         2.24 o                         
   0  -8   2          0.01          1.05         2.34 o                         
   1  -8   2          0.17          0.47         1.08 o                         
   2  -8   2          0.90          1.22         1.22 o                         
   3  -8   2          3.38          5.65         2.87 o                         
   4  -8   2          0.62          0.01         1.66 o                         
  -3  -7   2          0.02         -0.99         1.85 o                         
  -2  -7   2          1.55          0.20         2.40 o                         
  -1  -7   2          1.30          0.86         1.24 o                         
   0  -7   2          6.54          4.31         2.11 o                         
   1  -7   2          2.64          3.95         1.31 o                         
   2  -7   2          5.13          5.11         1.71 o                         
   3  -7   2          1.04         -1.35         1.67 o                         
   4  -7   2          3.64          5.83         3.08 o                         
  -4  -6   2          0.39          0.30         2.23 o                         
  -3  -6   2        132.37        133.85        11.22 o                         
  -2  -6   2        210.26        230.87        14.16 o                         
  -1  -6   2         24.95         25.93         3.74 o                         
   0  -6   2         22.45         27.50         3.08 o                         
   1  -6   2          1.50         -0.64         1.79 o                         
   2  -6   2         99.49        102.17         6.36 o                         
   3  -6   2          2.45          2.68         2.06 o                         
   4  -6   2         25.79         32.00         6.12 o                         
   5  -6   2          0.94         -1.58         2.70 o                         
  -4  -5   2          9.35          5.51         2.89 o                         
  -3  -5   2          3.94          3.44         1.93 o                         
  -2  -5   2         35.29         37.71         2.64 o                         
  -1  -5   2        113.30        117.94        12.83 o                         
   0  -5   2         10.33          9.79         1.89 o                         
   1  -5   2         15.13         14.47         2.00 o                         
   2  -5   2         49.78         50.61         6.00 o                         
   3  -5   2          5.53          6.01         5.68 o                         
   4  -5   2          1.84          2.40         1.71 o                         
   5  -5   2          0.17          0.64         1.67 o                         
  -5  -4   2          2.55          1.25         2.92 o                         
  -4  -4   2         50.38         50.52         6.66 o                         
  -3  -4   2        267.61        278.43        13.95 o                         
  -2  -4   2          1.54          5.52         1.68 o                         
  -1  -4   2         58.35         65.15         4.90 o                         
   0  -4   2         58.64         53.33         5.46 o                         
   1  -4   2        452.50        416.80        13.70 o                         
   2  -4   2       2959.96       2868.79        46.45 o                         
   3  -4   2         10.29         11.41         2.62 o                         
   4  -4   2         36.57         39.17         3.88 o                         
   5  -4   2          3.26          0.93         1.62 o                         
   6  -4   2          0.01         -1.25         2.49 o                         
  -5  -3   2          4.84          3.03         1.96 o                         
  -4  -3   2        223.48        221.34        12.96 o                         
  -3  -3   2         46.00         47.98         3.42 o                         
  -2  -3   2        213.63        220.98        14.53 o                         
  -1  -3   2        128.87        138.76         4.43 o                         
   0  -3   2        148.40        154.09         3.96 o                         
   1  -3   2         93.10         86.03         2.69 o                         
   2  -3   2         42.10         37.00         2.43 o                         
   3  -3   2         21.57         22.91         3.18 o                         
   4  -3   2          0.05          0.21         0.53 o                         
   5  -3   2         21.54         34.59         7.04 o                         
   6  -3   2         15.19         16.58         5.76 o                         
  -6  -2   2          6.38          2.98         2.47 o                         
  -5  -2   2          0.32         -1.22         1.67 o                         
  -4  -2   2         80.72         73.00         7.10 o                         
  -3  -2   2        149.72        137.19         5.95 o                         
  -2  -2   2        330.20        337.55        11.24 o                         
  -1  -2   2         53.06         46.33         2.70 o                         
   0  -2   2       3642.06       3574.92        18.63 o                         
   1  -2   2        120.08        111.06         4.12 o                         
   2  -2   2        339.68        332.64         8.28 o                         
   3  -2   2          2.37          3.89         2.20 o                         
   4  -2   2         17.96         16.98         2.93 o                         
   5  -2   2        122.01        127.26         8.51 o                         
   6  -2   2         58.45         57.28        10.17 o                         
  -6  -1   2          2.32          0.81         1.96 o                         
  -5  -1   2         15.17          9.85         2.71 o                         
  -4  -1   2          8.63          8.58         2.37 o                         
  -3  -1   2         58.87         66.57         5.42 o                         
  -2  -1   2         26.76         24.91         1.36 o                         
  -1  -1   2          0.05          0.60         0.23 o                         
   0  -1   2        533.44        458.40         6.25 o                         
   1  -1   2         75.85         87.55         3.19 o                         
   2  -1   2          6.47          6.06         1.10 o                         
   3  -1   2        180.62        182.49         5.51 o                         
   4  -1   2         52.64         56.56         3.67 o                         
   5  -1   2         24.23         31.92         3.84 o                         
   6  -1   2          1.98          5.23         2.32 o                         
  -6   0   2         14.30          7.60         4.67 o                         
  -5   0   2        129.79        126.21        15.30 o                         
  -4   0   2        192.37        195.25         8.23 o                         
  -3   0   2         10.79         13.07         1.61 o                         
  -2   0   2        153.08        157.06         3.50 o                         
  -1   0   2       1078.54        977.97         6.87 o                         
   0   0   2        768.87        674.40         6.34 o                         
   1   0   2          5.81          4.60         1.39 o                         
   2   0   2         70.58         70.41         3.99 o                         
   3   0   2         11.72         15.98         2.63 o                         
   4   0   2         30.96         32.81         4.39 o                         
   5   0   2          8.39          5.64         2.41 o                         
   6   0   2          3.36          6.90         3.14 o                         
  -6   1   2         11.19          7.88         2.38 o                         
  -5   1   2          0.11         -0.47         1.19 o                         
  -4   1   2         30.48         31.59         3.44 o                         
  -3   1   2        253.06        257.92         6.49 o                         
  -2   1   2        357.32        352.61         5.46 o                         
  -1   1   2        806.42        755.15         9.37 o                         
   0   1   2        183.14        157.50         2.81 o                         
   1   1   2         91.49         84.09         5.26 o                         
   2   1   2       1178.38       1168.90        26.12 o                         
   3   1   2         38.24         36.14         4.20 o                         
   4   1   2          9.93         10.89         2.79 o                         
   5   1   2          0.12          4.63         2.27 o                         
   6   1   2          7.73         10.49         3.48 o                         
  -6   2   2         14.58         14.75         4.68 o                         
  -5   2   2          0.75          1.07         1.84 o                         
  -4   2   2        101.06        103.47         5.06 o                         
  -3   2   2        341.96        365.50         9.02 o                         
  -2   2   2         18.76         21.43         1.53 o                         
  -1   2   2        299.02        307.89         4.56 o                         
   0   2   2        170.18        168.59         4.77 o                         
   1   2   2        578.37        607.28        17.05 o                         
   2   2   2        252.06        272.93         7.90 o                         
   3   2   2          2.91          0.92         3.31 o                         
   4   2   2         19.04         20.01         3.89 o                         
   5   2   2          1.31          1.19         1.51 o                         
  -6   3   2          4.56          7.86         3.34 o                         
  -5   3   2          1.02          0.59         1.09 o                         
  -4   3   2         74.52         80.39         4.14 o                         
  -3   3   2        160.59        155.25         5.72 o                         
  -2   3   2         12.18         11.07         1.25 o                         
  -1   3   2         94.72         96.75         3.90 o                         
   0   3   2          0.72          0.84         0.54 o                         
   1   3   2         74.80         73.34         4.92 o                         
   2   3   2         56.84         62.72         2.95 o                         
   3   3   2        110.66        104.62         4.61 o                         
   4   3   2          4.05          2.01         2.27 o                         
   5   3   2          2.74          0.15         1.45 o                         
  -6   4   2          0.00          2.37         2.28 o                         
  -5   4   2         25.67         24.09         3.41 o                         
  -4   4   2          1.13          1.54         0.77 o                         
  -3   4   2          0.19          0.57         0.47 o                         
  -2   4   2         12.99         12.02         1.74 o                         
  -1   4   2          0.54          1.14         0.60 o                         
   0   4   2         68.25         77.37         3.87 o                         
   1   4   2         55.64         60.57         3.55 o                         
   2   4   2         42.27         47.00         4.63 o                         
   3   4   2          4.90          9.10         2.82 o                         
   4   4   2          0.97          2.56         1.91 o                         
   5   4   2         12.89         25.07         5.31 o                         
  -6   5   2          5.47          5.54         4.98 o                         
  -5   5   2          5.73          5.44         1.47 o                         
  -4   5   2         15.53         19.19         3.76 o                         
  -3   5   2         24.32         24.31         3.00 o                         
  -2   5   2         11.47         11.78         4.84 o                         
  -1   5   2         95.90         92.74         8.48 o                         
   0   5   2         52.82         48.33         4.74 o                         
   1   5   2          1.56          2.31         1.37 o                         
   2   5   2        108.18         99.20         8.15 o                         
   3   5   2         71.77         81.60         8.29 o                         
   4   5   2          0.25          1.35         1.71 o                         
  -5   6   2          6.08          2.51         2.64 o                         
  -4   6   2          0.47          0.02         1.98 o                         
  -3   6   2          0.06          0.61         0.92 o                         
  -2   6   2          0.66          0.94         0.89 o                         
  -1   6   2          3.93          4.40         2.18 o                         
   0   6   2         37.14         41.17         4.28 o                         
   1   6   2          0.06         -0.37         1.18 o                         
   2   6   2          9.75          8.20         3.96 o                         
   3   6   2          1.01          1.02         2.17 o                         
  -4   7   2          1.20          2.82         1.59 o                         
  -3   7   2         79.97         90.80        16.69 o                         
  -2   7   2          0.11          0.67         0.61 o                         
  -1   7   2         12.30         12.70         2.52 o                         
   0   7   2          0.00         -1.46         1.46 o                         
   1   7   2         21.85         25.17         4.13 o                         
   2   7   2         52.23         76.06        12.26 o                         
  -3   8   2         12.41          8.33         5.42 o                         
  -2   8   2          0.29          2.97         4.03 o                         
  -1   8   2          0.19         -1.42         1.58 o                         
   0   8   2         13.04         12.40         2.36 o                         
   1   8   2          2.28          6.90         4.53 o                         
   1  -9   3          2.68          0.29         1.97 o                         
  -2  -8   3         44.56         38.94         9.10 o                         
  -1  -8   3         67.06         72.04        11.00 o                         
   0  -8   3          7.81         10.74         3.15 o                         
   1  -8   3          4.73          0.80         3.50 o                         
   2  -8   3          2.31          0.44         1.65 o                         
   3  -8   3         22.68         23.32         5.70 o                         
  -3  -7   3          4.28          4.38         2.98 o                         
  -2  -7   3          0.54          1.78         1.56 o                         
  -1  -7   3         13.84         12.88         3.07 o                         
   0  -7   3         22.03         23.69         4.35 o                         
   1  -7   3          3.77          1.25         1.27 o                         
   2  -7   3          1.85          2.11         1.21 o                         
   3  -7   3         15.25          8.07         3.22 o                         
   4  -7   3          0.10          0.49         1.42 o                         
  -4  -6   3          6.68          2.92         2.46 o                         
  -3  -6   3         49.24         47.37         6.63 o                         
  -2  -6   3         88.41        101.47         8.11 o                         
  -1  -6   3          8.44         12.79         2.73 o                         
   0  -6   3          8.96         10.38         3.05 o                         
   1  -6   3          1.27          4.02         1.36 o                         
   2  -6   3         88.98         86.53         4.16 o                         
   3  -6   3        429.96        419.73        20.04 o                         
   4  -6   3          3.19          4.73         2.66 o                         
   5  -6   3          2.72          1.29         1.73 o                         
  -4  -5   3          7.14          7.07         2.82 o                         
  -3  -5   3        175.23        182.47        12.05 o                         
  -2  -5   3         11.61         13.29         1.40 o                         
  -1  -5   3        106.02        101.91        10.32 o                         
   0  -5   3          8.10          6.14         2.24 o                         
   1  -5   3         21.80         20.34         1.99 o                         
   2  -5   3         12.94         13.66         1.65 o                         
   3  -5   3          7.75         10.06         3.74 o                         
   4  -5   3          2.72          1.91         2.27 o                         
   5  -5   3          0.01         -0.28         1.27 o                         
  -5  -4   3         14.63         15.74         4.29 o                         
  -4  -4   3          0.89         -1.21         1.70 o                         
  -3  -4   3         39.96         35.77         6.83 o                         
  -2  -4   3         41.86         39.87         4.46 o                         
  -1  -4   3        209.24        214.47         5.37 o                         
   0  -4   3         34.54         37.34         2.49 o                         
   1  -4   3       1029.71       1002.36        15.37 o                         
   2  -4   3         45.02         48.26         2.69 o                         
   3  -4   3         43.74         45.97         5.81 o                         
   4  -4   3          0.70          1.82         1.46 o                         
   5  -4   3          0.21          1.25         1.46 o                         
   6  -4   3         50.26         60.24        10.75 o                         
  -5  -3   3          3.73          4.28         2.29 o                         
  -4  -3   3         25.31         28.67         4.70 o                         
  -3  -3   3          6.74          4.07         1.22 o                         
  -2  -3   3         75.42         74.47         4.64 o                         
  -1  -3   3         26.68         29.47         1.64 o                         
   0  -3   3          0.05          0.33         0.49 o                         
   1  -3   3         87.69         92.20         3.75 o                         
   2  -3   3         10.95         14.13         2.32 o                         
   3  -3   3          6.73          7.46         1.45 o                         
   4  -3   3         16.42         14.89         2.28 o                         
   5  -3   3         15.40         13.60         4.77 o                         
   6  -3   3          7.26          3.90         3.36 o                         
  -6  -2   3         22.26         29.99         5.59 o                         
  -5  -2   3         14.14         11.73         3.26 o                         
  -4  -2   3        140.53        145.96        18.43 o                         
  -3  -2   3        340.81        359.95         9.92 o                         
  -2  -2   3          0.07         -0.49         0.49 o                         
  -1  -2   3        207.80        201.79         3.81 o                         
   0  -2   3       1168.12       1126.30        15.13 o                         
   1  -2   3        560.56        532.87         7.24 o                         
   2  -2   3          9.61          9.97         1.53 o                         
   3  -2   3         32.36         30.37         2.42 o                         
   4  -2   3         13.62         12.32         2.55 o                         
   5  -2   3         13.23         13.24         3.04 o                         
   6  -2   3          4.54          5.09         3.11 o                         
  -6  -1   3          1.28          1.02         1.88 o                         
  -5  -1   3         33.03         35.31         5.24 o                         
  -4  -1   3          2.89          3.86         1.85 o                         
  -3  -1   3         81.97         88.84         4.32 o                         
  -2  -1   3        364.90        393.15         5.04 o                         
  -1  -1   3        424.67        419.05         4.76 o                         
   0  -1   3       1017.26        925.94        16.15 o                         
   1  -1   3         88.85         78.36         2.60 o                         
   2  -1   3        101.56        100.20         4.31 o                         
   3  -1   3        387.61        428.77        12.05 o                         
   4  -1   3         17.55         17.18         2.49 o                         
   5  -1   3          3.61          6.49         2.28 o                         
   6  -1   3          0.16          0.42         4.70 o                         
  -6   0   3         34.14         35.93         5.68 o                         
  -5   0   3         25.86         19.19         3.80 o                         
  -4   0   3          0.35          1.29         0.94 o                         
  -3   0   3        406.63        431.26        15.16 o                         
  -2   0   3        640.18        632.13         7.32 o                         
  -1   0   3        117.13        123.32         1.97 o                         
   0   0   3        176.67        189.96         5.06 o                         
   1   0   3        381.16        401.48         6.20 o                         
   2   0   3        368.58        373.73         8.63 o                         
   3   0   3        100.40        111.49         7.05 o                         
   4   0   3          0.03         -0.12         1.81 o                         
   5   0   3         14.59         14.93         3.60 o                         
   6   0   3          0.17         -0.54         1.45 o                         
  -6   1   3         24.42         25.92         6.00 o                         
  -5   1   3          9.21         13.49         3.07 o                         
  -4   1   3         17.33         15.99         2.92 o                         
  -3   1   3        181.18        173.23         6.52 o                         
  -2   1   3        753.80        766.95         9.65 o                         
  -1   1   3         99.67         85.65         2.41 o                         
   0   1   3        172.57        162.75         3.50 o                         
   1   1   3         10.34          8.84         1.45 o                         
   2   1   3         26.49         26.10         3.99 o                         
   3   1   3         37.18         41.03         4.53 o                         
   4   1   3         70.65         76.35         7.20 o                         
   5   1   3          1.24          1.20         2.62 o                         
   6   1   3          0.17          0.49         1.53 o                         
  -6   2   3          8.10          6.73         2.34 o                         
  -5   2   3          0.25          0.35         1.47 o                         
  -4   2   3         88.02         90.04         5.76 o                         
  -3   2   3          0.85         -0.51         0.51 o                         
  -2   2   3          7.72          7.29         0.87 o                         
  -1   2   3         17.19         20.94         1.23 o                         
   0   2   3          6.11          6.12         1.27 o                         
   1   2   3        351.18        382.73        15.28 o                         
   2   2   3         64.53         68.52         4.85 o                         
   3   2   3          8.57          5.82         2.16 o                         
   4   2   3          3.82          6.76         6.19 o                         
   5   2   3          0.21          3.95         2.93 o                         
  -6   3   3          3.53          0.97         1.72 o                         
  -5   3   3         10.05         15.33         2.92 o                         
  -4   3   3         28.90         26.72         2.86 o                         
  -3   3   3         93.72         83.58         4.24 o                         
  -2   3   3        170.28        164.37         5.49 o                         
  -1   3   3        137.65        136.94         4.26 o                         
   0   3   3        166.20        168.81         3.76 o                         
   1   3   3        164.24        149.58        15.14 o                         
   2   3   3          0.22          0.22         0.58 o                         
   3   3   3        132.40        118.51         5.77 o                         
   4   3   3         78.47         77.15         8.01 o                         
   5   3   3          0.03         -0.40         1.93 o                         
  -6   4   3          6.96         10.35         3.63 o                         
  -5   4   3         19.96         22.85         3.70 o                         
  -4   4   3          5.67          3.05         0.98 o                         
  -3   4   3         20.77         21.28         4.43 o                         
  -2   4   3          1.53          2.21         1.08 o                         
  -1   4   3         35.88         35.38         2.78 o                         
   0   4   3         16.05         16.16         2.48 o                         
   1   4   3        136.01        128.67         6.62 o                         
   2   4   3          0.37          1.25         0.95 o                         
   3   4   3         13.35         14.33         3.28 o                         
   4   4   3          1.45          2.38         1.77 o                         
  -6   5   3          2.63          0.79         2.69 o                         
  -5   5   3          0.01         -0.47         0.87 o                         
  -4   5   3          5.60          4.88         1.85 o                         
  -3   5   3         13.66         12.60         2.10 o                         
  -2   5   3        327.07        336.09        13.74 o                         
  -1   5   3          4.54          2.72         1.70 o                         
   0   5   3         30.92         38.29         5.02 o                         
   1   5   3          0.02          0.45         0.75 o                         
   2   5   3         44.91         37.18         3.92 o                         
   3   5   3        109.77        109.26         9.77 o                         
   4   5   3         19.91         22.17         4.90 o                         
  -5   6   3          6.75          9.88         6.16 o                         
  -4   6   3          0.55          1.83         1.42 o                         
  -3   6   3         46.28         45.03        10.98 o                         
  -2   6   3         71.45         60.13         7.21 o                         
  -1   6   3          2.36          1.39         1.21 o                         
   0   6   3         11.93         10.43         2.00 o                         
   1   6   3         18.55         22.96         3.95 o                         
   2   6   3         15.35         12.48         4.93 o                         
   3   6   3          3.98          1.10         1.61 o                         
  -4   7   3         19.03         23.14         9.45 o                         
  -3   7   3          4.50          5.53         4.19 o                         
  -2   7   3          3.08          3.14         1.47 o                         
  -1   7   3          0.70          1.16         0.96 o                         
   0   7   3          1.59          0.49         1.09 o                         
   1   7   3         86.59         76.98         7.71 o                         
   2   7   3         13.74          6.66         4.51 o                         
  -3   8   3          1.05          1.82         2.78 o                         
  -2   8   3          2.27          3.77         2.62 o                         
  -1   8   3         22.10         22.87         5.46 o                         
   0   8   3         30.02         29.71         3.88 o                         
   1   8   3          6.98          2.48         2.84 o                         
  -2  -8   4         26.78         20.97         6.88 o                         
  -1  -8   4         19.11         22.22         6.83 o                         
   0  -8   4          5.33          0.14         1.16 o                         
   1  -8   4          0.18          1.46         2.74 o                         
   2  -8   4          5.77          8.94         3.96 o                         
   3  -8   4         12.95          9.78         5.13 o                         
  -3  -7   4          5.38          2.29         2.18 o                         
  -2  -7   4         68.66         89.46         8.32 o                         
  -1  -7   4          1.19         -0.43         1.36 o                         
   0  -7   4         14.16         11.90         5.76 o                         
   1  -7   4          0.01         -0.22         2.19 o                         
   2  -7   4          3.39          2.61         1.91 o                         
   3  -7   4          3.16          4.79         4.05 o                         
   4  -7   4          1.10         -1.08         5.75 o                         
  -4  -6   4         12.99         11.04         4.79 o                         
  -3  -6   4          2.40          0.43         1.58 o                         
  -2  -6   4         12.02         10.40         2.68 o                         
  -1  -6   4          4.16          9.39         3.61 o                         
   0  -6   4         59.44         48.81        10.44 o                         
   1  -6   4         17.36         20.71         2.57 o                         
   2  -6   4        228.13        234.56        14.59 o                         
   3  -6   4         20.83         23.50         4.89 o                         
   4  -6   4          7.33         10.14         3.57 o                         
   5  -6   4          0.05         -0.34         2.59 o                         
  -4  -5   4          1.39         -0.77         1.61 o                         
  -3  -5   4         26.25         22.25         6.81 o                         
  -2  -5   4          2.49          3.94         1.80 o                         
  -1  -5   4         41.30         43.37         2.97 o                         
   0  -5   4         14.61         17.75         4.80 o                         
   1  -5   4          2.48          1.68         0.70 o                         
   2  -5   4         19.21         21.21         2.26 o                         
   3  -5   4          0.01          1.34         1.48 o                         
   4  -5   4          0.10         -0.30         1.11 o                         
   5  -5   4          0.51          1.30         1.81 o                         
  -5  -4   4         15.15         17.68         4.41 o                         
  -4  -4   4         13.42         12.08         3.43 o                         
  -3  -4   4         87.16         83.09         8.85 o                         
  -2  -4   4        198.32        220.52        10.87 o                         
  -1  -4   4          1.30         -0.12         0.54 o                         
   0  -4   4         66.66         68.21         4.07 o                         
   1  -4   4        349.75        327.52         9.45 o                         
   2  -4   4        185.82        200.85         8.93 o                         
   3  -4   4          8.35          8.19         2.69 o                         
   4  -4   4         12.50         10.57         3.30 o                         
   5  -4   4          5.79          7.67         3.20 o                         
  -5  -3   4          4.39          4.77         2.30 o                         
  -4  -3   4         39.26         48.45         7.20 o                         
  -3  -3   4         17.19         15.01         2.08 o                         
  -2  -3   4         57.25         53.25         4.07 o                         
  -1  -3   4         85.48         94.70         7.27 o                         
   0  -3   4         90.11         94.98         3.87 o                         
   1  -3   4        216.47        222.22        10.10 o                         
   2  -3   4          6.00          5.55         1.51 o                         
   3  -3   4         38.00         37.57         5.15 o                         
   4  -3   4         80.63         83.80         5.75 o                         
   5  -3   4          2.99         -3.02         3.02 o                         
   6  -3   4          0.99         -3.70         3.70 o                         
  -6  -2   4          2.65         11.20         3.65 o                         
  -5  -2   4         70.14         69.75         7.69 o                         
  -4  -2   4         41.24         36.29         6.29 o                         
  -3  -2   4          8.06         12.42         1.76 o                         
  -2  -2   4        593.83        645.72         7.88 o                         
  -1  -2   4        283.47        288.78         5.82 o                         
   0  -2   4        307.08        318.97         7.35 o                         
   1  -2   4          0.66          0.07         0.51 o                         
   2  -2   4        141.18        156.75         5.75 o                         
   3  -2   4         92.28         99.43         6.31 o                         
   4  -2   4         38.41         42.88         4.96 o                         
   5  -2   4          0.10          1.76         1.47 o                         
   6  -2   4          7.33         15.58         5.67 o                         
  -6  -1   4          6.27          3.88         2.29 o                         
  -5  -1   4         58.82         51.81         5.38 o                         
  -4  -1   4          2.73          2.12         0.81 o                         
  -3  -1   4         42.40         38.68         2.55 o                         
  -2  -1   4        195.03        201.67         4.35 o                         
  -1  -1   4        718.49        759.15         7.31 o                         
   0  -1   4         96.88         80.63         3.20 o                         
   1  -1   4         39.77         37.37         1.95 o                         
   2  -1   4         60.06         61.92         3.87 o                         
   3  -1   4          1.06          0.45         1.63 o                         
   4  -1   4         10.04          7.75         1.75 o                         
   5  -1   4         21.45         27.44         4.76 o                         
   6  -1   4          0.88          0.25         1.95 o                         
  -6   0   4         39.73         34.06         8.40 o                         
  -5   0   4         30.27         28.02         4.70 o                         
  -4   0   4          0.30         -0.92         1.32 o                         
  -3   0   4        235.77        266.62        10.68 o                         
  -2   0   4         20.17         20.12         1.28 o                         
  -1   0   4         29.99         29.95         0.98 o                         
   0   0   4          8.31          9.84         1.21 o                         
   1   0   4         20.01         20.70         1.32 o                         
   2   0   4        334.46        374.81         8.69 o                         
   3   0   4         23.55         31.46         5.22 o                         
   4   0   4          0.26         -0.34         1.35 o                         
   5   0   4          0.06          0.74         1.50 o                         
   6   0   4          1.21          2.41         1.74 o                         
  -6   1   4         18.96         22.01         5.33 o                         
  -5   1   4          7.76          4.48         1.84 o                         
  -4   1   4         10.05          8.65         2.24 o                         
  -3   1   4         54.71         56.21         6.79 o                         
  -2   1   4        275.80        283.63         5.78 o                         
  -1   1   4        680.79        677.01         7.57 o                         
   0   1   4        236.42        231.04         4.58 o                         
   1   1   4         93.96        101.68         6.59 o                         
   2   1   4         83.18         76.39         6.72 o                         
   3   1   4          0.01          1.28         1.48 o                         
   4   1   4         77.86         77.39         7.35 o                         
   5   1   4         42.76         49.23         6.65 o                         
  -6   2   4         40.33         38.43         4.89 o                         
  -5   2   4         15.12         11.80         2.47 o                         
  -4   2   4        113.44        113.72         6.26 o                         
  -3   2   4          8.35          9.68         1.35 o                         
  -2   2   4        179.52        184.10         6.23 o                         
  -1   2   4          4.89          6.32         0.83 o                         
   0   2   4        252.94        267.01         6.84 o                         
   1   2   4         33.93         44.73         5.94 o                         
   2   2   4        190.99        202.95        11.92 o                         
   3   2   4          1.91          3.63         1.69 o                         
   4   2   4         11.18          6.82         2.59 o                         
   5   2   4          0.37          1.83         1.78 o                         
  -6   3   4         13.50         15.64         4.88 o                         
  -5   3   4          2.75          3.29         1.41 o                         
  -4   3   4          6.42          4.13         1.47 o                         
  -3   3   4         28.04         31.63         3.38 o                         
  -2   3   4        100.28        105.17         4.91 o                         
  -1   3   4        844.08        861.09        11.23 o                         
   0   3   4         37.17         39.62         3.28 o                         
   1   3   4         62.59         64.88         6.63 o                         
   2   3   4          0.07          0.27         0.27 o                         
   3   3   4         38.33         43.49         5.46 o                         
   4   3   4        126.04        123.38        10.30 o                         
   5   3   4          9.00         15.22         4.23 o                         
  -6   4   4          3.02         -2.89         2.89 o                         
  -5   4   4          0.66          0.51         1.22 o                         
  -4   4   4         32.70         33.23         3.07 o                         
  -3   4   4          1.78          1.27         0.74 o                         
  -2   4   4        178.87        200.08         8.75 o                         
  -1   4   4        309.64        319.84        10.81 o                         
   0   4   4         37.54         34.32         2.94 o                         
   1   4   4         94.68         82.07         5.97 o                         
   2   4   4         10.71         12.07         2.29 o                         
   3   4   4         36.00         31.29         4.91 o                         
   4   4   4          2.63         -0.35         2.02 o                         
  -5   5   4         12.75         14.10         6.97 o                         
  -4   5   4          6.47          7.07         1.98 o                         
  -3   5   4         58.35         60.77        11.99 o                         
  -2   5   4         38.44         43.30         4.84 o                         
  -1   5   4         19.27         15.29         3.40 o                         
   0   5   4          2.20          1.54         0.74 o                         
   1   5   4          2.67          3.82         1.40 o                         
   2   5   4        188.02        166.92         9.23 o                         
   3   5   4         16.42         15.26         3.79 o                         
   4   5   4          1.02          4.16         2.51 o                         
  -5   6   4          0.66          1.68         2.82 o                         
  -4   6   4         24.41         22.41         8.65 o                         
  -3   6   4          7.01          6.93         4.30 o                         
  -2   6   4          0.01          1.67         1.55 o                         
  -1   6   4          1.47         -0.82         1.00 o                         
   0   6   4         40.02         39.88         4.62 o                         
   1   6   4         61.43         63.39         7.13 o                         
   2   6   4          9.29          8.76         4.93 o                         
   3   6   4          8.13          5.41         2.57 o                         
  -4   7   4         19.58         16.71         7.77 o                         
  -3   7   4          6.29          4.80         4.37 o                         
  -2   7   4          0.73          1.23         3.44 o                         
  -1   7   4         16.61         16.17         2.65 o                         
   0   7   4         11.09          9.02         2.52 o                         
   1   7   4          0.04          1.61         1.87 o                         
   2   7   4          0.05          1.23         2.98 o                         
  -3   8   4          1.04          0.51         2.08 o                         
  -2   8   4          4.80          4.03         2.65 o                         
  -1   8   4         55.28         61.35         5.45 o                         
   0   8   4          0.13         -0.22         1.30 o                         
  -1  -8   5          5.71          1.16         1.84 o                         
   0  -8   5          0.48          0.25         1.50 o                         
   1  -8   5         10.81          7.95         5.26 o                         
   2  -8   5          5.26          5.96         2.94 o                         
   3  -8   5         48.16         39.58         7.44 o                         
  -3  -7   5          0.01          0.82         5.16 o                         
  -2  -7   5         13.92         18.07         3.86 o                         
  -1  -7   5          0.53          1.79         2.02 o                         
   0  -7   5         11.86         21.35         7.86 o                         
   1  -7   5          5.80          3.16         2.17 o                         
   2  -7   5          0.91          3.17         2.28 o                         
   3  -7   5          4.14          1.74         1.95 o                         
   4  -7   5          0.06         -1.98         1.98 o                         
  -4  -6   5          6.49          8.68         3.35 o                         
  -3  -6   5          9.77          7.36         3.00 o                         
  -2  -6   5         33.32         41.67         5.66 o                         
  -1  -6   5         74.17         70.84         4.70 o                         
   0  -6   5          0.01          0.45         1.28 o                         
   1  -6   5         17.77         17.53         2.67 o                         
   2  -6   5         55.85         58.65         7.51 o                         
   3  -6   5         52.62         53.38         7.57 o                         
   4  -6   5          4.10          9.95         3.05 o                         
   5  -6   5          2.34          3.29         6.33 o                         
  -4  -5   5          7.05          5.16         3.55 o                         
  -3  -5   5         11.02          9.74         3.03 o                         
  -2  -5   5         17.67         19.25         3.60 o                         
  -1  -5   5          9.12          6.27         1.72 o                         
   0  -5   5          5.69          4.53         1.86 o                         
   1  -5   5         10.31         11.35         2.01 o                         
   2  -5   5         41.01         43.09         3.69 o                         
   3  -5   5          0.16         -0.81         1.61 o                         
   4  -5   5          7.38          9.14         3.17 o                         
   5  -5   5         16.24         17.04         4.75 o                         
  -5  -4   5          5.30          4.38         2.56 o                         
  -4  -4   5         73.42         73.23         8.04 o                         
  -3  -4   5         59.80         54.41         6.19 o                         
  -2  -4   5         10.62         12.43         1.26 o                         
  -1  -4   5        325.61        340.67        13.27 o                         
   0  -4   5         57.41         58.23         7.77 o                         
   1  -4   5        148.39        151.50         6.88 o                         
   2  -4   5         10.46         12.27         3.00 o                         
   3  -4   5         29.91         23.47         4.36 o                         
   4  -4   5          9.46          4.57         4.35 o                         
   5  -4   5         11.35         12.93         4.04 o                         
  -5  -3   5         13.31         13.18         3.86 o                         
  -4  -3   5         68.68         81.33         7.94 o                         
  -3  -3   5          0.23          0.11         1.65 o                         
  -2  -3   5         14.08         13.19         1.26 o                         
  -1  -3   5         60.61         62.26         4.54 o                         
   0  -3   5         81.82         86.93         6.70 o                         
   1  -3   5         16.00         13.98         1.67 o                         
   2  -3   5          0.26          2.59         2.81 o                         
   3  -3   5         18.07         18.68         3.79 o                         
   4  -3   5          0.79          0.19         0.90 o                         
   5  -3   5          2.79         -0.49         1.84 o                         
  -6  -2   5         11.16         14.09         5.62 o                         
  -5  -2   5         62.75         43.98         6.13 o                         
  -4  -2   5         54.96         57.34         7.30 o                         
  -3  -2   5          1.87          2.61         1.14 o                         
  -2  -2   5        208.27        221.58         4.92 o                         
  -1  -2   5         19.15         20.13         1.64 o                         
   0  -2   5          6.93          6.29         1.25 o                         
   1  -2   5          6.12          5.36         1.20 o                         
   2  -2   5         17.64         18.57         2.06 o                         
   3  -2   5        107.11        112.37         8.91 o                         
   4  -2   5          0.74          0.18         1.64 o                         
   5  -2   5          1.66          1.71         4.68 o                         
  -6  -1   5          1.58          7.46         4.33 o                         
  -5  -1   5         46.81         48.32         6.18 o                         
  -4  -1   5          7.70          4.48         1.34 o                         
  -3  -1   5          4.83          4.24         1.06 o                         
  -2  -1   5         86.44         87.43         3.12 o                         
  -1  -1   5        185.80        193.16         3.95 o                         
   0  -1   5        630.41        600.10         9.09 o                         
   1  -1   5         72.83         72.13         2.84 o                         
   2  -1   5          1.96          1.83         0.76 o                         
   3  -1   5          4.72          3.85         2.55 o                         
   4  -1   5          0.39         -2.11         2.31 o                         
   5  -1   5         24.63         31.52         5.25 o                         
  -6   0   5          2.87          4.01         3.02 o                         
  -5   0   5        101.99        104.09         6.34 o                         
  -4   0   5         11.67          9.27         1.81 o                         
  -3   0   5        330.42        326.43         9.30 o                         
  -2   0   5         59.03         64.39         2.42 o                         
  -1   0   5        420.44        425.92         5.94 o                         
   0   0   5          0.00          0.32         0.67 o                         
   1   0   5        157.55        161.69         3.95 o                         
   2   0   5         22.50         22.47         1.94 o                         
   3   0   5         84.59         80.55         8.22 o                         
   4   0   5          1.28          1.39         1.30 o                         
   5   0   5          6.27          5.03         2.29 o                         
  -6   1   5          0.01          5.40         3.47 o                         
  -5   1   5         41.20         45.51         5.48 o                         
  -4   1   5          0.27         -0.76         1.11 o                         
  -3   1   5         40.88         45.50         6.27 o                         
  -2   1   5        103.20        121.10         4.71 o                         
  -1   1   5        371.18        405.46         4.84 o                         
   0   1   5       1009.79       1004.60        12.56 o                         
   1   1   5         92.82        100.49         5.75 o                         
   2   1   5         43.98         54.37         5.67 o                         
   3   1   5          3.12          2.69         1.88 o                         
   4   1   5         20.77         26.79         5.59 o                         
   5   1   5         73.73         82.65         8.88 o                         
  -6   2   5         13.91         19.94         5.71 o                         
  -5   2   5          3.82          2.93         1.29 o                         
  -4   2   5          0.18          0.29         0.60 o                         
  -3   2   5        100.60         86.26        12.16 o                         
  -2   2   5          7.33          7.71         1.18 o                         
  -1   2   5        564.92        608.84        16.68 o                         
   0   2   5        694.39        727.20        11.90 o                         
   1   2   5        142.39        136.25         8.03 o                         
   2   2   5        143.79        137.44         9.80 o                         
   3   2   5          0.07          4.03         2.15 o                         
   4   2   5         27.37         29.59         4.87 o                         
   5   2   5          0.87          0.51         3.87 o                         
  -6   3   5         20.47         20.34         5.89 o                         
  -5   3   5          0.16          1.01         1.72 o                         
  -4   3   5          7.48          8.72         1.99 o                         
  -3   3   5         32.46         33.47         7.82 o                         
  -2   3   5        104.18        119.21         6.15 o                         
  -1   3   5        109.04        108.06         4.28 o                         
   0   3   5         71.10         71.58         4.12 o                         
   1   3   5          7.18          2.85         1.75 o                         
   2   3   5          1.15          0.43         1.53 o                         
   3   3   5        241.94        219.18        12.39 o                         
   4   3   5          9.73          8.99         3.07 o                         
  -6   4   5          5.68          6.32         3.47 o                         
  -5   4   5          0.01          1.30         2.33 o                         
  -4   4   5          7.82          6.25         3.49 o                         
  -3   4   5         52.09         55.67        10.68 o                         
  -2   4   5         29.05         31.65         2.90 o                         
  -1   4   5          5.00          5.04         0.90 o                         
   0   4   5          1.09          0.95         0.61 o                         
   1   4   5         34.65         34.64         5.56 o                         
   2   4   5         81.76         76.30         8.36 o                         
   3   4   5          8.15          2.75         3.28 o                         
   4   4   5          9.80          7.73         3.40 o                         
  -5   5   5          8.25          4.23         4.15 o                         
  -4   5   5         26.47         31.32         9.46 o                         
  -3   5   5         35.28         36.86         9.46 o                         
  -2   5   5         23.07         32.19         8.56 o                         
  -1   5   5         22.55         19.27         1.95 o                         
   0   5   5         22.91         19.88         2.60 o                         
   1   5   5         53.86         53.90         6.95 o                         
   2   5   5          1.94          2.60         2.01 o                         
   3   5   5          0.67          2.04         1.76 o                         
  -5   6   5          0.00         -0.94         2.91 o                         
  -4   6   5         15.67         14.41         6.99 o                         
  -3   6   5          3.50          8.45         5.02 o                         
  -2   6   5          7.42          6.74         2.79 o                         
  -1   6   5          9.39          6.07         2.36 o                         
   0   6   5        170.82        175.18         8.04 o                         
   1   6   5          1.00          1.75         1.86 o                         
   2   6   5          2.00         -1.52         2.40 o                         
  -4   7   5         26.16         24.11         9.39 o                         
  -3   7   5          0.43          0.51         2.17 o                         
  -2   7   5         46.15         46.44         7.34 o                         
  -1   7   5         37.80         43.10         5.38 o                         
   0   7   5         97.47        111.31         7.35 o                         
   1   7   5          0.98         -0.12         0.90 o                         
  -2   8   5          0.56          3.72         2.60 o                         
  -1   8   5         47.38         62.70         8.40 o                         
  -1  -8   6         10.18          8.98         4.30 o                         
   0  -8   6         26.66         20.82         8.24 o                         
   1  -8   6          0.11          4.03         3.65 o                         
   2  -8   6          2.48         -0.88         1.89 o                         
  -2  -7   6          0.36          2.84         3.03 o                         
  -1  -7   6          8.71         11.56         4.70 o                         
   0  -7   6          0.23          0.27         1.44 o                         
   1  -7   6          0.90          0.88         2.48 o                         
   2  -7   6          0.45         -0.30         1.91 o                         
   3  -7   6          8.11          7.12         3.53 o                         
   4  -7   6          0.92         -2.54         2.54 o                         
  -3  -6   6         39.84         35.18         8.16 o                         
  -2  -6   6         44.72         41.72         8.22 o                         
  -1  -6   6          3.24          0.61         0.87 o                         
   0  -6   6         90.47         91.80         9.74 o                         
   1  -6   6          8.66          4.41         2.18 o                         
   2  -6   6         31.30         29.48         8.93 o                         
   3  -6   6          9.14         10.91         3.54 o                         
   4  -6   6          6.70          9.22         3.44 o                         
  -4  -5   6         11.66         12.59         5.13 o                         
  -3  -5   6         36.66         42.82         8.07 o                         
  -2  -5   6          1.21          2.86         1.21 o                         
  -1  -5   6          0.12         -0.51         0.96 o                         
   0  -5   6         12.91          7.48         2.58 o                         
   1  -5   6          2.78         -0.40         1.97 o                         
   2  -5   6          0.03         -0.73         1.22 o                         
   3  -5   6          0.88          0.74         1.47 o                         
   4  -5   6          2.26          1.02         1.60 o                         
   5  -5   6          0.89         -0.80         1.22 o                         
  -5  -4   6         14.23         11.54         5.53 o                         
  -4  -4   6         52.95         53.21         9.47 o                         
  -3  -4   6         45.03         33.29         6.68 o                         
  -2  -4   6         11.42         13.86         2.19 o                         
  -1  -4   6         36.62         41.69         5.36 o                         
   0  -4   6         11.19         11.30         3.39 o                         
   1  -4   6          1.32          1.80         0.87 o                         
   2  -4   6          3.55          2.79         1.54 o                         
   3  -4   6          6.07          2.78         1.93 o                         
   4  -4   6         33.90         20.72         4.69 o                         
   5  -4   6          0.41         -2.98         3.39 o                         
  -5  -3   6          8.77          0.85         1.97 o                         
  -4  -3   6         45.62         28.63         6.59 o                         
  -3  -3   6          3.04          0.42         1.36 o                         
  -2  -3   6          0.01         -0.25         0.55 o                         
  -1  -3   6         83.54         82.47         5.73 o                         
   0  -3   6         12.40         10.87         1.76 o                         
   1  -3   6        167.34        164.83         6.21 o                         
   2  -3   6          6.97          7.01         1.12 o                         
   3  -3   6          0.60          0.63         1.39 o                         
   4  -3   6          0.19          2.04         2.64 o                         
   5  -3   6          0.86          3.94         3.79 o                         
  -5  -2   6          6.59          5.72         3.74 o                         
  -4  -2   6        129.11        123.80         9.42 o                         
  -3  -2   6          1.94          1.14         1.34 o                         
  -2  -2   6        343.01        361.26         6.78 o                         
  -1  -2   6         65.37         60.89         2.66 o                         
   0  -2   6        219.61        215.00         7.62 o                         
   1  -2   6          8.10          9.98         2.04 o                         
   2  -2   6          7.85          7.87         1.40 o                         
   3  -2   6          3.99          5.22         3.45 o                         
   4  -2   6         19.75         24.06         6.38 o                         
   5  -2   6          0.01         -3.43         4.27 o                         
  -6  -1   6          3.05          0.87         2.22 o                         
  -5  -1   6          0.14          0.56         1.62 o                         
  -4  -1   6         82.87         95.16         5.44 o                         
  -3  -1   6          0.13         -0.80         0.80 o                         
  -2  -1   6        101.93        105.31         3.51 o                         
  -1  -1   6        221.41        226.62         4.52 o                         
   0  -1   6        340.16        341.70         6.04 o                         
   1  -1   6        473.03        495.71        11.95 o                         
   2  -1   6         39.33         39.06         2.50 o                         
   3  -1   6         15.20         23.88         5.78 o                         
   4  -1   6          8.53          9.82         4.28 o                         
   5  -1   6          7.71          3.10         3.77 o                         
  -6   0   6         30.95         38.22         6.26 o                         
  -5   0   6         25.88         21.53         3.06 o                         
  -4   0   6          1.60          0.87         1.16 o                         
  -3   0   6          0.51         -0.34         0.46 o                         
  -2   0   6        152.65        158.85         3.77 o                         
  -1   0   6         25.59         29.23         1.57 o                         
   0   0   6        588.32        625.13        13.18 o                         
   1   0   6        369.97        376.24         8.21 o                         
   2   0   6         96.06         88.82         4.18 o                         
   3   0   6         62.53         59.25         5.55 o                         
   4   0   6          1.84          0.83         1.28 o                         
   5   0   6          9.77          9.31         2.53 o                         
  -6   1   6          0.00          2.35         2.60 o                         
  -5   1   6         69.44         63.05         4.51 o                         
  -4   1   6          0.39          1.69         0.81 o                         
  -3   1   6          0.23         -0.38         1.26 o                         
  -2   1   6         59.39         56.29         3.34 o                         
  -1   1   6         84.90         99.96         2.51 o                         
   0   1   6        105.71        112.92         2.37 o                         
   1   1   6        123.75        122.83         5.22 o                         
   2   1   6         14.90         13.52         2.29 o                         
   3   1   6          1.89          2.15         1.63 o                         
   4   1   6        188.96        196.83        15.53 o                         
   5   1   6          1.97         -1.31         8.19 o                         
  -6   2   6          0.41          5.36         3.27 o                         
  -5   2   6         14.89         10.24         4.01 o                         
  -4   2   6          0.94         -0.04         3.03 o                         
  -3   2   6         20.13         21.21         3.82 o                         
  -2   2   6         97.68        103.46         4.38 o                         
  -1   2   6         48.88         60.04         2.98 o                         
   0   2   6         41.39         45.41         2.76 o                         
   1   2   6          0.90          1.35         2.04 o                         
   2   2   6         12.37          8.96         2.47 o                         
   3   2   6         63.39         55.88         7.41 o                         
   4   2   6          7.27          5.79         2.43 o                         
   5   2   6          4.90          7.73         2.66 o                         
  -6   3   6          2.69          3.14         2.71 o                         
  -5   3   6        109.94        123.79        13.37 o                         
  -4   3   6         33.34         53.19        11.47 o                         
  -3   3   6         44.26         45.23         5.92 o                         
  -2   3   6         48.09         47.70         4.48 o                         
  -1   3   6         32.22         33.47         2.50 o                         
   0   3   6        112.16        114.23         5.54 o                         
   1   3   6          8.21          5.90         1.94 o                         
   2   3   6        112.85         99.19         9.29 o                         
   3   3   6         10.11         20.32         5.04 o                         
   4   3   6          1.16          1.73         1.94 o                         
  -5   4   6         25.22         36.32        11.00 o                         
  -4   4   6          0.08          0.33         1.63 o                         
  -3   4   6         23.06         20.91         4.32 o                         
  -2   4   6          0.00          0.33         0.72 o                         
  -1   4   6         28.66         30.12         2.15 o                         
   0   4   6          4.25          4.12         1.22 o                         
   1   4   6        285.66        267.83        12.55 o                         
   2   4   6          3.89          4.99         1.75 o                         
   3   4   6          2.23          1.61         1.37 o                         
   4   4   6          0.57          1.78         4.07 o                         
  -5   5   6        109.37        119.66        20.47 o                         
  -4   5   6         45.34         39.12        10.51 o                         
  -3   5   6        127.99        148.44        12.64 o                         
  -2   5   6          2.98          1.72         1.71 o                         
  -1   5   6        173.44        170.94         8.02 o                         
   0   5   6        131.64        134.55         6.94 o                         
   1   5   6        158.89        152.75         9.92 o                         
   2   5   6         12.67         10.78         3.45 o                         
   3   5   6          8.70          8.54         3.91 o                         
  -4   6   6          3.18         -0.22         1.63 o                         
  -3   6   6          3.15          1.65         2.20 o                         
  -2   6   6         15.79         13.84         3.83 o                         
  -1   6   6          0.13          1.21         2.32 o                         
   0   6   6        142.85        140.99         7.54 o                         
   1   6   6          3.32          9.12         4.70 o                         
   2   6   6          0.88         -0.55         2.35 o                         
  -3   7   6          0.07          1.27         2.46 o                         
  -2   7   6          9.24          9.18         4.08 o                         
  -1   7   6        143.78        137.51         9.96 o                         
   0   7   6          5.99          5.37         2.09 o                         
   1   7   6          3.07          6.35         2.61 o                         
   0  -8   7          0.36         -0.69         1.77 o                         
   1  -8   7         18.94         21.61         5.31 o                         
   2  -8   7          1.18          1.99         1.79 o                         
  -2  -7   7         10.92         24.24         6.79 o                         
  -1  -7   7          1.11         -2.00         2.33 o                         
   0  -7   7          0.62         -0.36         1.43 o                         
   1  -7   7          4.63          5.44         2.69 o                         
   2  -7   7          0.01         -0.05         2.08 o                         
   3  -7   7          1.56         -0.92         2.13 o                         
  -3  -6   7         29.97         36.24         5.70 o                         
  -2  -6   7         15.28         17.66         5.45 o                         
  -1  -6   7          9.90         11.18         2.98 o                         
   0  -6   7          2.23          1.69         1.57 o                         
   1  -6   7          5.03          6.33         2.53 o                         
   2  -6   7          3.53          2.51         1.92 o                         
   3  -6   7          0.95          0.59         2.37 o                         
   4  -6   7          0.83         -1.68         2.08 o                         
  -4  -5   7         14.32         15.46         5.63 o                         
  -3  -5   7         16.49         20.43         4.09 o                         
  -2  -5   7          1.56          0.67         1.48 o                         
  -1  -5   7          0.57         -0.63         1.21 o                         
   0  -5   7         36.22         36.62         5.40 o                         
   1  -5   7          0.04         -0.19         1.26 o                         
   2  -5   7         21.84         16.49         3.94 o                         
   3  -5   7          0.05          0.43         1.24 o                         
   4  -5   7          1.48         -1.93         1.93 o                         
  -4  -4   7          5.85          7.10         3.81 o                         
  -3  -4   7         79.09         79.14         7.62 o                         
  -2  -4   7          0.07          0.07         0.81 o                         
  -1  -4   7        108.89        123.36         9.02 o                         
   0  -4   7         31.05         35.09         3.53 o                         
   1  -4   7         35.14         33.75         3.18 o                         
   2  -4   7          2.33          3.33         1.84 o                         
   3  -4   7          0.38         -1.35         1.35 o                         
   4  -4   7          0.18         -1.18         1.65 o                         
   5  -4   7          3.90         -3.59         3.61 o                         
  -5  -3   7          1.91          2.09         2.67 o                         
  -4  -3   7          0.14          0.34         1.40 o                         
  -3  -3   7         76.77         80.62         5.52 o                         
  -2  -3   7          0.42         -0.07         0.54 o                         
  -1  -3   7         88.43         85.22         4.57 o                         
   0  -3   7        165.23        162.56         6.89 o                         
   1  -3   7         93.44         89.58         4.91 o                         
   2  -3   7        102.57        103.12         6.61 o                         
   3  -3   7         10.14          9.55         3.88 o                         
   4  -3   7          5.37          4.97         3.95 o                         
   5  -3   7          5.99         10.17         5.33 o                         
  -5  -2   7         58.82         56.99         7.31 o                         
  -4  -2   7         25.04         11.28         5.07 o                         
  -3  -2   7          1.51          1.18         0.86 o                         
  -2  -2   7          0.81          1.31         1.01 o                         
  -1  -2   7         59.92         59.02         2.52 o                         
   0  -2   7         31.27         33.87         3.46 o                         
   1  -2   7        218.19        223.79         9.59 o                         
   2  -2   7         49.58         47.54         3.88 o                         
   3  -2   7         18.49         18.22         3.77 o                         
   4  -2   7         11.08          6.61         3.88 o                         
   5  -2   7          0.39          0.81         2.10 o                         
  -5  -1   7          0.00          0.19         1.36 o                         
  -4  -1   7        127.32        133.11         9.34 o                         
  -3  -1   7          0.89          0.49         0.61 o                         
  -2  -1   7         13.23         14.43         1.47 o                         
  -1  -1   7         26.60         27.88         1.77 o                         
   0  -1   7         51.40         60.84         3.64 o                         
   1  -1   7         71.37         74.89        10.77 o                         
   2  -1   7         63.26         70.78         4.16 o                         
   3  -1   7         12.02          9.50         4.08 o                         
   4  -1   7          2.26         -2.17         2.67 o                         
   5  -1   7         87.93         89.65        15.07 o                         
  -6   0   7          0.66          4.26         2.53 o                         
  -5   0   7          2.42          3.53         1.57 o                         
  -4   0   7         13.46          9.15         1.97 o                         
  -3   0   7          3.42          3.97         0.90 o                         
  -2   0   7         19.57         20.68         1.49 o                         
  -1   0   7        147.63        165.04         6.70 o                         
   0   0   7         66.33         69.11         5.47 o                         
   1   0   7         70.66         69.60         4.75 o                         
   2   0   7          0.11          0.12         0.43 o                         
   3   0   7          0.65          7.53         3.67 o                         
   4   0   7         29.90         35.73         7.86 o                         
   5   0   7          3.78         -0.07         1.81 o                         
  -6   1   7          5.31          8.22         4.55 o                         
  -5   1   7          1.66         -0.75         2.15 o                         
  -4   1   7        274.59        245.23        10.33 o                         
  -3   1   7         76.65         72.18         6.45 o                         
  -2   1   7         31.47         31.28         2.55 o                         
  -1   1   7         39.84         41.58         2.08 o                         
   0   1   7         10.95         10.94         1.66 o                         
   1   1   7        191.07        187.96         4.84 o                         
   2   1   7          0.01          0.86         0.79 o                         
   3   1   7         75.58         66.18         7.77 o                         
   4   1   7         13.28         18.24         4.86 o                         
   5   1   7          0.14          1.46         2.82 o                         
  -6   2   7          1.50         -1.17         1.48 o                         
  -5   2   7          3.50          0.43         1.19 o                         
  -4   2   7         64.09         59.25         8.83 o                         
  -3   2   7          0.22          0.67         1.57 o                         
  -2   2   7         28.40         36.24         2.64 o                         
  -1   2   7         10.03          9.55         1.09 o                         
   0   2   7         27.38         25.15         2.19 o                         
   1   2   7          0.05         -0.14         0.52 o                         
   2   2   7        235.51        241.03        12.89 o                         
   3   2   7          5.15          3.40         2.24 o                         
   4   2   7          2.30          4.62         2.62 o                         
  -5   3   7         36.67         40.55         8.16 o                         
  -4   3   7        360.02        368.65        23.54 o                         
  -3   3   7         59.17         60.07         6.95 o                         
  -2   3   7        449.24        444.32        17.18 o                         
  -1   3   7          0.34          1.42         0.83 o                         
   0   3   7        395.28        409.00        12.48 o                         
   1   3   7        239.66        240.89         8.70 o                         
   2   3   7        157.46        157.45        11.77 o                         
   3   3   7         31.63         42.05         7.03 o                         
   4   3   7          5.80          4.12         3.06 o                         
  -5   4   7         18.91         16.98         6.30 o                         
  -4   4   7        137.28        155.13        12.69 o                         
  -3   4   7         15.36         14.71         3.69 o                         
  -2   4   7          1.02          1.71         1.20 o                         
  -1   4   7         30.36         29.93         3.21 o                         
   0   4   7          0.97         -0.17         1.07 o                         
   1   4   7        219.00        203.04        11.61 o                         
   2   4   7         11.92         15.55         3.10 o                         
   3   4   7          0.01         -0.13         1.39 o                         
  -5   5   7          1.07          2.35         5.97 o                         
  -4   5   7         38.39         41.26         7.07 o                         
  -3   5   7         21.49         22.43         6.88 o                         
  -2   5   7          0.43         -0.27         1.55 o                         
  -1   5   7         25.92         26.03         3.27 o                         
   0   5   7        327.17        344.14        11.60 o                         
   1   5   7          6.17          5.59         2.12 o                         
   2   5   7         12.08         15.85         3.64 o                         
  -4   6   7          4.02          4.08         2.59 o                         
  -3   6   7         24.47         26.59         5.68 o                         
  -2   6   7         12.92         10.74         4.00 o                         
  -1   6   7         79.32         84.73         6.29 o                         
   0   6   7          0.54          0.30         1.09 o                         
   1   6   7          0.33         -1.43         1.43 o                         
  -3   7   7          0.48          1.42         5.45 o                         
  -2   7   7         10.14          9.66         3.74 o                         
  -1   7   7          0.25          1.06         1.42 o                         
   0   7   7          0.10          0.03         1.07 o                         
  -2  -7   8          3.17          4.44         3.34 o                         
  -1  -7   8          1.55          0.43         2.22 o                         
   0  -7   8          0.22         -0.90         2.06 o                         
   1  -7   8         11.69         12.68         4.02 o                         
   2  -7   8          0.63          1.08         2.46 o                         
   3  -7   8          1.79          6.57         3.18 o                         
  -3  -6   8          1.52          1.22         4.09 o                         
  -2  -6   8         27.10         33.29         8.02 o                         
  -1  -6   8          0.00          0.82         1.72 o                         
   0  -6   8         19.12         17.17         4.16 o                         
   1  -6   8         14.19         17.80         7.55 o                         
   2  -6   8          2.95          5.31         2.76 o                         
   3  -6   8          0.04         -0.10         1.32 o                         
  -4  -5   8          1.49          1.57         3.02 o                         
  -3  -5   8          2.06          1.73         1.57 o                         
  -2  -5   8         26.27         26.80         3.34 o                         
  -1  -5   8          0.29          0.61         1.37 o                         
   0  -5   8         17.95         16.98         3.80 o                         
   1  -5   8         59.12         66.02         7.39 o                         
   2  -5   8         17.33         15.77         3.83 o                         
   3  -5   8         21.09         15.01         4.03 o                         
   4  -5   8          2.89          0.10         1.91 o                         
  -4  -4   8         64.49         72.18        10.91 o                         
  -3  -4   8          9.73          7.22         1.66 o                         
  -2  -4   8         11.84         11.80         1.94 o                         
  -1  -4   8          7.00          5.88         1.59 o                         
   0  -4   8          7.68          4.83         2.80 o                         
   1  -4   8         15.28         17.39         2.45 o                         
   2  -4   8         45.43         40.36         5.62 o                         
   3  -4   8          4.13          4.90         3.59 o                         
   4  -4   8          0.58          1.46         3.72 o                         
  -5  -3   8          2.60         -0.72         2.08 o                         
  -4  -3   8          0.00         -1.47         1.47 o                         
  -3  -3   8        124.71        135.57         8.90 o                         
  -2  -3   8          1.07          1.30         0.76 o                         
  -1  -3   8         16.00         16.62         2.16 o                         
   0  -3   8          4.40          3.81         1.37 o                         
   1  -3   8         35.93         34.53         4.33 o                         
   2  -3   8         24.02         26.98         4.31 o                         
   3  -3   8         15.15         13.66         3.59 o                         
   4  -3   8          3.71          0.34         2.26 o                         
  -5  -2   8          3.92          6.56         2.99 o                         
  -4  -2   8          2.20          0.81         1.42 o                         
  -3  -2   8          3.74          3.20         0.96 o                         
  -2  -2   8          1.59          2.15         0.88 o                         
  -1  -2   8         14.56         16.05         1.82 o                         
   0  -2   8        105.31        104.29         5.69 o                         
   1  -2   8         34.46         34.53         2.61 o                         
   2  -2   8         36.01         34.50         4.48 o                         
   3  -2   8          0.11          0.16         1.44 o                         
   4  -2   8          0.39         -0.79         2.42 o                         
   5  -2   8         12.18         14.72         6.14 o                         
  -5  -1   8          7.40          3.33         3.49 o                         
  -4  -1   8          0.24          2.75         1.79 o                         
  -3  -1   8        376.98        362.67         9.11 o                         
  -2  -1   8         85.94         86.86         3.73 o                         
  -1  -1   8         11.60         11.52         1.06 o                         
   0  -1   8         15.23         11.66         2.13 o                         
   1  -1   8          4.63          4.24         2.58 o                         
   2  -1   8        128.11        128.41         5.92 o                         
   3  -1   8          1.40          0.03         3.57 o                         
   4  -1   8         26.53         27.36         7.44 o                         
  -5   0   8          0.73         -0.37         1.19 o                         
  -4   0   8          0.22          0.57         0.94 o                         
  -3   0   8         82.99         87.25         4.24 o                         
  -2   0   8          2.58          3.09         0.87 o                         
  -1   0   8         44.29         47.93         2.32 o                         
   0   0   8         34.73         35.98         5.24 o                         
   1   0   8          0.52          0.31         1.55 o                         
   2   0   8          0.21         -0.24         0.85 o                         
   3   0   8        103.17         91.10         7.11 o                         
   4   0   8          1.45          0.16         2.22 o                         
  -5   1   8          5.16          5.54         2.23 o                         
  -4   1   8        120.22        120.06        12.07 o                         
  -3   1   8        668.93        669.37        24.68 o                         
  -2   1   8         26.65         23.84         2.23 o                         
  -1   1   8        712.99        722.02         8.21 o                         
   0   1   8         11.29          9.50         1.69 o                         
   1   1   8        416.04        419.15        13.44 o                         
   2   1   8        186.72        193.00         7.24 o                         
   3   1   8         82.99         92.05         7.22 o                         
   4   1   8         28.40         29.43         4.84 o                         
  -5   2   8         36.25         34.45         5.11 o                         
  -4   2   8         70.30         56.83         9.14 o                         
  -3   2   8        216.55        189.50        11.70 o                         
  -2   2   8         37.81         32.08         2.76 o                         
  -1   2   8          0.04          0.11         0.36 o                         
   0   2   8         17.18         17.11         1.27 o                         
   1   2   8          4.45          5.68         1.18 o                         
   2   2   8        170.39        162.96         8.41 o                         
   3   2   8         14.84         12.53         3.85 o                         
   4   2   8          0.82         -0.31         1.32 o                         
  -5   3   8         21.82         14.83         5.07 o                         
  -4   3   8          0.02         -1.08         2.02 o                         
  -3   3   8         89.98         85.23         6.93 o                         
  -2   3   8         62.34         64.30         5.56 o                         
  -1   3   8          1.86          0.62         0.50 o                         
   0   3   8         63.12         59.01         4.87 o                         
   1   3   8        439.50        457.21        12.24 o                         
   2   3   8          0.04          0.09         0.65 o                         
   3   3   8         15.84         18.08         4.48 o                         
  -5   4   8         14.87          9.12         4.48 o                         
  -4   4   8          5.99          3.85         2.07 o                         
  -3   4   8          8.36         10.76         3.27 o                         
  -2   4   8         91.90        102.77         7.40 o                         
  -1   4   8         37.20         38.65         5.14 o                         
   0   4   8        199.18        192.20         9.70 o                         
   1   4   8          0.24          0.11         0.52 o                         
   2   4   8          0.06         -0.42         2.20 o                         
   3   4   8          0.47         -2.11         2.35 o                         
  -4   5   8         17.41         12.31         4.36 o                         
  -3   5   8         51.29         43.08         7.60 o                         
  -2   5   8          3.04          6.07         2.03 o                         
  -1   5   8         40.66         42.17         4.31 o                         
   0   5   8          0.20          0.34         1.39 o                         
   1   5   8          3.04          9.19         2.73 o                         
   2   5   8          0.54          0.49         1.10 o                         
  -3   6   8          5.16          7.79         2.92 o                         
  -2   6   8          0.24         -0.04         1.30 o                         
  -1   6   8         11.74         15.67         2.84 o                         
   0   6   8          0.16          3.26         2.08 o                         
   1   6   8          4.43          1.82         1.75 o                         
  -1  -7   9          3.38          6.31         2.90 o                         
   0  -7   9          0.08         -0.69         2.33 o                         
   1  -7   9          1.43         -0.47         2.08 o                         
   2  -7   9         11.81         10.85         3.79 o                         
  -2  -6   9          1.53          1.91         1.59 o                         
  -1  -6   9          7.40          7.62         2.69 o                         
   0  -6   9          7.31          5.51         2.80 o                         
   1  -6   9          1.02          1.13         1.76 o                         
   2  -6   9          4.83          6.91         3.08 o                         
   3  -6   9          7.22          5.97         2.96 o                         
  -3  -5   9          0.00         -1.52         4.43 o                         
  -2  -5   9         66.54         80.00         8.91 o                         
  -1  -5   9          2.24          1.88         1.48 o                         
   0  -5   9          3.23          1.93         1.51 o                         
   1  -5   9          1.12          0.15         1.40 o                         
   2  -5   9         13.35          8.72         2.90 o                         
   3  -5   9          7.02          9.33         3.15 o                         
  -4  -4   9          5.01         20.50         6.16 o                         
  -3  -4   9          0.21          1.07         1.07 o                         
  -2  -4   9          0.10          0.22         1.12 o                         
  -1  -4   9         13.88         11.22         1.97 o                         
   0  -4   9         13.44          9.22         2.02 o                         
   1  -4   9         46.99         48.14         4.17 o                         
   2  -4   9          4.58          2.22         5.96 o                         
   3  -4   9          9.69          8.23         3.96 o                         
   4  -4   9          0.15          5.09         4.03 o                         
  -4  -3   9          1.74          0.65         1.63 o                         
  -3  -3   9          2.35          3.15         1.41 o                         
  -2  -3   9        283.22        274.83         8.99 o                         
  -1  -3   9         53.22         56.18         3.38 o                         
   0  -3   9          3.23          4.29         1.24 o                         
   1  -3   9          7.87          8.01         2.69 o                         
   2  -3   9          1.04          0.79         0.93 o                         
   3  -3   9         48.58         62.75        10.80 o                         
   4  -3   9          0.53          1.32         2.28 o                         
  -5  -2   9          0.01          3.55         2.14 o                         
  -4  -2   9          0.01          2.88         1.70 o                         
  -3  -2   9          0.96          0.72         0.98 o                         
  -2  -2   9         41.41         46.58         3.89 o                         
  -1  -2   9          1.83          2.07         0.74 o                         
   0  -2   9         33.36         32.47         1.87 o                         
   1  -2   9         22.68         20.73         5.31 o                         
   2  -2   9          3.01          0.81         1.55 o                         
   3  -2   9          0.17          2.80         2.78 o                         
   4  -2   9         28.61         21.78         6.88 o                         
  -5  -1   9         28.21         26.93         4.94 o                         
  -4  -1   9         23.34         18.57         6.93 o                         
  -3  -1   9        203.18        207.86         8.96 o                         
  -2  -1   9        570.28        556.17         9.64 o                         
  -1  -1   9          0.15          0.51         0.45 o                         
   0  -1   9        361.42        399.49        18.95 o                         
   1  -1   9         43.32         32.50         6.25 o                         
   2  -1   9        204.00        210.05        17.52 o                         
   3  -1   9         78.30         69.72         5.90 o                         
   4  -1   9         28.65         26.21         7.39 o                         
  -5   0   9         16.42          8.52         4.32 o                         
  -4   0   9         99.50         93.22         6.32 o                         
  -3   0   9        118.22        104.95        12.54 o                         
  -2   0   9        183.46        199.76        10.19 o                         
  -1   0   9         57.70         55.01         4.06 o                         
   0   0   9          0.59          0.54         1.03 o                         
   1   0   9          0.21         -0.65         1.39 o                         
   2   0   9          1.52          2.14         1.48 o                         
   3   0   9         78.59         78.66         9.05 o                         
   4   0   9          6.89          5.44         3.12 o                         
  -5   1   9          2.65          1.05         2.07 o                         
  -4   1   9         43.34         40.15         7.39 o                         
  -3   1   9          4.69          5.72         2.22 o                         
  -2   1   9        123.49        116.15         5.27 o                         
  -1   1   9         88.95         93.42         5.22 o                         
   0   1   9          6.89          3.94         1.28 o                         
   1   1   9        105.58         98.61         7.77 o                         
   2   1   9        324.04        312.67        13.67 o                         
   3   1   9          7.60          6.01         3.34 o                         
   4   1   9          6.71          2.62         2.71 o                         
  -5   2   9          0.12         -1.88         1.88 o                         
  -4   2   9         26.53         24.65         6.23 o                         
  -3   2   9          6.20          7.49         2.54 o                         
  -2   2   9          4.07          3.01         1.25 o                         
  -1   2   9        159.87        171.24         4.98 o                         
   0   2   9         72.27         61.47         5.59 o                         
   1   2   9        243.20        231.99         5.70 o                         
   2   2   9          4.28          4.50         2.01 o                         
   3   2   9          0.04          2.56         2.69 o                         
  -5   3   9          0.53          0.02         2.87 o                         
  -4   3   9          2.53         -1.61         2.46 o                         
  -3   3   9         33.03         26.62         5.02 o                         
  -2   3   9         91.19         84.60         6.48 o                         
  -1   3   9          9.78          8.10         1.39 o                         
   0   3   9         81.93         89.02         8.19 o                         
   1   3   9          3.89          2.30         1.73 o                         
   2   3   9          4.15          4.70         2.26 o                         
   3   3   9          0.19          2.73         3.49 o                         
  -4   4   9          1.10          0.02         1.16 o                         
  -3   4   9          2.52          0.21         1.27 o                         
  -2   4   9         33.85         31.36         4.28 o                         
  -1   4   9          3.80          4.91         2.21 o                         
   0   4   9         48.48         54.04        17.08 o                         
   1   4   9          2.62          0.05         1.51 o                         
   2   4   9          6.72         14.94         3.81 o                         
  -4   5   9         21.87         28.03         6.10 o                         
  -3   5   9          6.25          5.92         4.28 o                         
  -2   5   9         14.49         16.07         4.08 o                         
  -1   5   9          5.98          4.02         4.42 o                         
   0   5   9          5.10          4.33         2.21 o                         
   1   5   9          0.00          0.79         2.75 o                         
  -2   6   9          3.21          1.17         2.44 o                         
  -1   6   9          0.06          2.59         5.79 o                         
   0   6   9          2.84          3.41         2.15 o                         
  -2  -6  10          0.00         -1.30         1.57 o                         
  -1  -6  10          0.00          0.58         1.46 o                         
   0  -6  10          8.89          6.24         2.67 o                         
   1  -6  10          8.89          6.19         2.80 o                         
   2  -6  10         13.80          7.04         3.05 o                         
  -3  -5  10          0.27         -3.13         4.42 o                         
  -2  -5  10          2.06          2.40         2.64 o                         
  -1  -5  10        122.23        128.57         7.12 o                         
   0  -5  10         19.02         19.79         3.74 o                         
   1  -5  10          0.39          0.78         1.16 o                         
   2  -5  10          3.88          4.51         4.98 o                         
   3  -5  10          0.07          8.05         5.16 o                         
  -3  -4  10          1.05         -0.11         1.53 o                         
  -2  -4  10          3.52          3.92         1.36 o                         
  -1  -4  10          8.87          6.38         1.35 o                         
   0  -4  10          0.10         -0.20         0.64 o                         
   1  -4  10         13.24         14.37         2.45 o                         
   2  -4  10          2.91          1.08         1.16 o                         
   3  -4  10          2.33          2.02         3.94 o                         
  -4  -3  10         21.77         19.67         7.94 o                         
  -3  -3  10         54.82         46.60         4.16 o                         
  -2  -3  10        144.22        148.88         6.78 o                         
  -1  -3  10        221.46        231.85         6.98 o                         
   0  -3  10          2.86          4.37         1.37 o                         
   1  -3  10         81.71         90.06         6.90 o                         
   2  -3  10         38.57         45.79         9.14 o                         
   3  -3  10         58.44         62.34        11.40 o                         
   4  -3  10         21.31         33.57         8.94 o                         
  -4  -2  10         11.11         10.81         7.12 o                         
  -3  -2  10        133.87        124.38         7.25 o                         
  -2  -2  10         83.60         75.59         4.55 o                         
  -1  -2  10         95.25        102.11         3.84 o                         
   0  -2  10         40.27         34.72         6.29 o                         
   1  -2  10          0.26          1.41         1.86 o                         
   2  -2  10          2.67          1.70         2.08 o                         
   3  -2  10          0.02          3.70         2.06 o                         
   4  -2  10         22.31         38.22         9.37 o                         
  -5  -1  10          1.04          0.40         1.36 o                         
  -4  -1  10          4.24          5.40         2.03 o                         
  -3  -1  10         54.95         52.18         4.59 o                         
  -2  -1  10          9.74         10.39         1.85 o                         
  -1  -1  10        105.41        100.98         6.20 o                         
   0  -1  10         44.41         43.68         6.65 o                         
   1  -1  10         17.52         18.91         4.95 o                         
   2  -1  10         87.13        108.29        13.19 o                         
   3  -1  10        121.34        122.51        15.07 o                         
   4  -1  10         12.85         17.79         6.45 o                         
  -5   0  10          2.17          7.80         4.06 o                         
  -4   0  10          2.18          1.61         2.20 o                         
  -3   0  10         36.73         43.49         8.76 o                         
  -2   0  10          7.29          8.22         3.94 o                         
  -1   0  10          0.54          1.52         0.96 o                         
   0   0  10        107.01        108.96         8.02 o                         
   1   0  10         74.99         73.44         9.50 o                         
   2   0  10        134.47        138.27         9.02 o                         
   3   0  10          8.20          7.54         3.01 o                         
  -5   1  10          0.02          1.05         1.46 o                         
  -4   1  10          2.83          1.17         2.40 o                         
  -3   1  10          4.66          8.99         4.32 o                         
  -2   1  10         44.33         52.83         9.34 o                         
  -1   1  10        106.14        107.39         7.91 o                         
   0   1  10         12.82         13.83         2.92 o                         
   1   1  10         78.41         90.51         6.85 o                         
   2   1  10          9.64         10.43         2.69 o                         
   3   1  10          0.84          4.13         5.07 o                         
  -5   2  10         10.95         13.69         3.83 o                         
  -4   2  10         42.52         43.96         8.72 o                         
  -3   2  10          1.04          2.01         1.65 o                         
  -2   2  10          1.64          4.44         3.14 o                         
  -1   2  10         74.68         65.38        10.39 o                         
   0   2  10         13.03         13.89         2.26 o                         
   1   2  10         67.97         64.90         4.35 o                         
   2   2  10          6.17          6.10         2.21 o                         
   3   2  10          3.94          5.03         2.32 o                         
  -4   3  10         30.66         22.90         7.01 o                         
  -3   3  10         87.02         92.86         9.42 o                         
  -2   3  10         12.82          5.56         5.74 o                         
  -1   3  10          8.04          6.12         3.47 o                         
   0   3  10          5.15          3.97         2.27 o                         
   1   3  10          4.46          1.72         1.21 o                         
   2   3  10          0.36          3.23         2.06 o                         
  -4   4  10          1.83         -2.65         3.03 o                         
  -3   4  10          0.69          0.79         1.85 o                         
  -2   4  10          2.14          3.46         2.36 o                         
  -1   4  10          3.81          0.85         2.06 o                         
   0   4  10          0.00          0.37         1.55 o                         
   1   4  10          8.27          5.12         3.02 o                         
  -3   5  10          6.16          8.81         5.36 o                         
  -2   5  10          2.32          2.98         2.01 o                         
  -1   5  10          0.27         -0.71         2.28 o                         
   0   5  10         13.77         17.86         4.29 o                         
  -1  -6  11          3.98          4.14         3.92 o                         
   0  -6  11          0.94         -3.30         3.30 o                         
   1  -6  11          0.01          2.93         3.39 o                         
  -2  -5  11         57.81         60.05         6.04 o                         
  -1  -5  11         51.77         56.81         5.68 o                         
   0  -5  11         50.45         54.97        10.12 o                         
   1  -5  11          0.75          5.27         4.15 o                         
   2  -5  11         11.83         11.05         5.11 o                         
  -3  -4  11          1.83          4.05         1.94 o                         
  -2  -4  11         81.45         86.19         7.06 o                         
  -1  -4  11         30.89         33.74         3.73 o                         
   0  -4  11         32.88         31.24         4.68 o                         
   1  -4  11         14.06         12.12         4.73 o                         
   2  -4  11          0.08          3.12         3.12 o                         
   3  -4  11          2.88         -3.56         3.56 o                         
  -3  -3  11          4.56          6.53         2.18 o                         
  -2  -3  11         44.73         39.04         4.75 o                         
  -1  -3  11          7.55          8.37         1.90 o                         
   0  -3  11         53.32         57.36         6.08 o                         
   1  -3  11         16.45         16.56         5.49 o                         
   2  -3  11         17.00         21.13         6.48 o                         
   3  -3  11         38.83         50.88        10.93 o                         
  -4  -2  11          0.88          5.18         2.56 o                         
  -3  -2  11          2.53          1.10         1.59 o                         
  -2  -2  11         30.15         29.66         4.07 o                         
  -1  -2  11         15.18         19.36         3.02 o                         
   0  -2  11          0.70         -0.31         1.25 o                         
   1  -2  11         23.76         26.78         6.38 o                         
   2  -2  11         35.34         38.45         8.45 o                         
   3  -2  11         43.95         41.81         9.39 o                         
  -4  -1  11          0.09         -1.99         3.37 o                         
  -3  -1  11          6.58          7.56         2.74 o                         
  -2  -1  11          3.30          8.65         2.83 o                         
  -1  -1  11         40.53         39.91         4.11 o                         
   0  -1  11         75.39         74.56         5.78 o                         
   1  -1  11          9.02          9.99         3.99 o                         
   2  -1  11         43.50         45.93         8.92 o                         
   3  -1  11          8.34         11.21         5.11 o                         
  -4   0  11         15.73         29.26         5.44 o                         
  -3   0  11         60.02         73.52        11.78 o                         
  -2   0  11          1.76          1.59         2.09 o                         
  -1   0  11          0.99          0.33         0.88 o                         
   0   0  11         66.47         64.07         5.26 o                         
   1   0  11         14.06         27.90         6.45 o                         
   2   0  11         36.70         31.86         7.26 o                         
   3   0  11          4.91          9.68         4.59 o                         
  -4   1  11         39.36         41.81         9.90 o                         
  -3   1  11         33.95         42.79         9.46 o                         
  -2   1  11        181.77        178.33        18.22 o                         
  -1   1  11          6.97          6.54         2.52 o                         
   0   1  11          1.41          0.52         0.92 o                         
   1   1  11          1.38          0.65         1.00 o                         
   2   1  11          3.91          6.49         2.22 o                         
   3   1  11          1.05         -2.00         2.47 o                         
  -4   2  11         17.82         20.21         6.54 o                         
  -3   2  11          6.12          8.00         4.79 o                         
  -2   2  11          0.01         -2.04         2.69 o                         
  -1   2  11          8.50          4.68         3.30 o                         
   0   2  11          3.84          1.24         1.52 o                         
   1   2  11          0.15         -1.15         2.46 o                         
   2   2  11          8.05          7.29         2.57 o                         
  -4   3  11          0.92          0.29         2.37 o                         
  -3   3  11          0.22         -0.55         2.22 o                         
  -2   3  11         23.94         22.21         6.75 o                         
  -1   3  11          4.18          6.92         3.92 o                         
   0   3  11          1.06          1.43         2.31 o                         
   1   3  11         15.40         13.82         2.76 o                         
  -3   4  11          1.76          5.44         4.15 o                         
  -2   4  11          9.11         13.20         4.08 o                         
  -1   4  11          4.15         13.15         5.27 o                         
   0   4  11          1.75         -2.20         2.98 o                         
  -1  -5  12         21.28         20.23         3.69 o                         
   0  -5  12          4.24          7.78         4.26 o                         
   1  -5  12         18.28         16.45         5.92 o                         
  -2  -4  12          0.55          1.73         2.26 o                         
  -1  -4  12         12.91          9.15         2.29 o                         
   0  -4  12         15.10         15.60         3.47 o                         
   1  -4  12          1.38         -4.12         4.12 o                         
   2  -4  12          1.57          6.23         4.17 o                         
  -3  -3  12          0.00         -1.57         2.26 o                         
  -2  -3  12          5.10          4.80         1.90 o                         
  -1  -3  12          1.40         -0.55         1.12 o                         
   0  -3  12         17.00         14.38         3.35 o                         
   1  -3  12         33.17         27.31         7.30 o                         
   2  -3  12          4.53         10.56         4.95 o                         
  -3  -2  12         12.03         11.05         3.30 o                         
  -2  -2  12         39.60         49.42         7.77 o                         
  -1  -2  12          3.13          0.31         1.32 o                         
   0  -2  12          1.64          1.93         1.36 o                         
   1  -2  12         28.79         34.75         7.77 o                         
   2  -2  12          5.31          3.50         2.33 o                         
  -3  -1  12         49.97         54.21         9.36 o                         
  -2  -1  12         14.95         18.24         4.36 o                         
  -1  -1  12        191.15        193.76        12.85 o                         
   0  -1  12          0.30          2.99         1.72 o                         
   1  -1  12          0.28         -1.63         2.22 o                         
   2  -1  12          0.01          4.19         3.27 o                         
  -4   0  12          8.44         12.89         3.89 o                         
  -3   0  12         16.53         17.81         6.18 o                         
  -2   0  12          5.60          6.88         4.53 o                         
  -1   0  12          0.67          3.47         2.71 o                         
   0   0  12         14.77         15.13         2.74 o                         
   1   0  12          3.11          0.21         2.57 o                         
   2   0  12          0.38         -2.98         2.98 o                         
  -3   1  12          3.24         10.40         4.80 o                         
  -2   1  12          0.01         -1.46         2.56 o                         
  -1   1  12         41.45         37.50         7.32 o                         
   0   1  12          2.51          1.06         1.82 o                         
   1   1  12          5.06          2.28         1.74 o                         
   2   1  12          5.04          9.73         3.94 o                         
  -3   2  12         33.68         55.65        11.25 o                         
  -2   2  12          0.02         -0.05         2.06 o                         
  -1   2  12          5.91          8.74         4.75 o                         
   0   2  12          8.74          8.76         4.50 o                         
   1   2  12          0.37          4.88         3.38 o                         
  -3   3  12          2.71          1.61         2.82 o                         
  -2   3  12          9.71          5.33         3.45 o                         
  -1   3  12         11.39         16.85         6.21 o                         
   0   3  12          0.18         10.17         4.93 o                         
  -1  -4  13         15.14         15.52         3.34 o                         
   0  -4  13          3.47          3.42         6.35 o                         
  -2  -3  13         27.95         33.04         4.79 o                         
  -1  -3  13          3.11          1.05         1.76 o                         
   0  -3  13        103.23        106.51         6.82 o                         
   1  -3  13          0.31         -3.03         3.03 o                         
  -2  -2  13          9.82         12.56         3.16 o                         
  -1  -2  13          1.39          1.00         1.97 o                         
   0  -2  13          1.07          2.45         2.40 o                         
   1  -2  13         12.11          9.84         4.08 o                         
  -3  -1  13          1.20          0.12         2.86 o                         
  -2  -1  13          7.83         12.66         4.56 o                         
  -1  -1  13          0.16         -0.05         2.41 o                         
   0  -1  13         32.88         34.60         5.70 o                         
   1  -1  13          0.18          6.52         3.45 o                         
  -3   0  13          8.25          6.65         4.33 o                         
  -2   0  13         21.14         30.52         8.16 o                         
  -1   0  13          0.95         -0.47         1.51 o                         
   0   0  13          0.28          3.06         2.15 o                         
   1   0  13          8.13          5.76         1.91 o                         
  -2   1  13          2.08          3.30         3.29 o                         
  -1   1  13          6.94          3.43         3.07 o                         
   0   1  13          9.83         12.94         3.79 o                         
   1   1  13          0.50          3.21         3.38 o                         
  -2   2  13          0.90          0.34         2.37 o                         
  -1   2  13          3.67          1.86         2.53 o                         
   0   2  13          0.56          3.88         3.54 o                         
                                                                                
